# Supplementary material for: bifidoAnnotator: fine-grained annotation of bifidobacterial glycoside hydrolases for human milk glycan utilization
Source: Microb Genom. 2026 Apr 27;12(4):001702. doi: 10.1099/mgen.0.001702 (PMC13120772; doi:10.1099/mgen.0.001702)
Supplement: Table S1. [file mgen-12-01702-s002.xlsx]

## Sheet: Table_S1
Table_S1
Table S1. bifidoAnnotator reference database (bifDB). Each row represents a protein sequence in the curated database. Columns provide the protein identifier, GH family assignment, enzyme name, cluster annotation and description, cluster representative sequence ID, experimental validation status (experimentally validated / putative / hypothetical), literature references, best eggNOG hit and percen…
Protein_Name	GH_family	Enzyme	Cluster_annotation	Cluster_description	Cluster_ID	Validation_status	Reference	EggNOG_Best_Hit	EggNOG_bestHit_pident	Bifidobacteria_species	GH_family-F1_threshold	GH-cluster threshold	HMG-utilization	GH_localization	Localization_signal
SAMN10459558_849_GH112	GH112	β-1,3-galactosyl-N-acetylhexosamine phosphorylase	GH112 - GalHexNAcP	β-1,3-galactosyl-N-acetylhexosamine phosphorylase	SAMN02442028_2252_GH112	Putative	https://www.ncbi.nlm.nih.gov/protein/672961227 https://www.ncbi.nlm.nih.gov/protein/672983687 https://www.ncbi.nlm.nih.gov/nuccore/AWUO01000002 https://www.ncbi.nlm.nih.gov/protein/672961227 https://www.ncbi.nlm.nih.gov/protein/672983687	31954.BPSP_1332	92.5	Bifidobacterium animalis	88.2	88.2	Yes	intracellular	Absent
SAMN03978809_1490_GH112	GH112	β-1,3-galactosyl-N-acetylhexosamine phosphorylase	GH112 - GalHexNAcP	β-1,3-galactosyl-N-acetylhexosamine phosphorylase	SAMN02442028_2252_GH112	Putative	https://www.ncbi.nlm.nih.gov/protein/672961227 https://www.ncbi.nlm.nih.gov/protein/672983687 https://www.ncbi.nlm.nih.gov/nuccore/AWUO01000002 https://www.ncbi.nlm.nih.gov/protein/672961227 https://www.ncbi.nlm.nih.gov/protein/672983687	31954.BPSP_1332	87.5	Bifidobacterium animalis	88.2	88.2	Yes	intracellular	Absent
SAMN10459546_312_GH112	GH112	β-1,3-galactosyl-N-acetylhexosamine phosphorylase	GH112 - GalHexNAcP	β-1,3-galactosyl-N-acetylhexosamine phosphorylase	SAMN02442028_2252_GH112	Putative	https://www.ncbi.nlm.nih.gov/protein/672961227 https://www.ncbi.nlm.nih.gov/protein/672983687 https://www.ncbi.nlm.nih.gov/nuccore/AWUO01000002 https://www.ncbi.nlm.nih.gov/protein/672961227 https://www.ncbi.nlm.nih.gov/protein/672983687	31954.BPSP_1332	87.6	Bifidobacterium animalis	88.2	88.2	Yes	intracellular	Absent
SAMEA8805301_1562_GH112	GH112	β-1,3-galactosyl-N-acetylhexosamine phosphorylase	GH112 - GalHexNAcP	β-1,3-galactosyl-N-acetylhexosamine phosphorylase	SAMN02442028_2252_GH112	Putative	https://www.ncbi.nlm.nih.gov/protein/672961227 https://www.ncbi.nlm.nih.gov/protein/672983687 https://www.ncbi.nlm.nih.gov/nuccore/AWUO01000002 https://www.ncbi.nlm.nih.gov/protein/672961227 https://www.ncbi.nlm.nih.gov/protein/672983687	31954.BPSP_1332	87.5	Bifidobacterium animalis	88.2	88.2	Yes	intracellular	Absent
SAMN10459559_960_GH112	GH112	β-1,3-galactosyl-N-acetylhexosamine phosphorylase	GH112 - GalHexNAcP	β-1,3-galactosyl-N-acetylhexosamine phosphorylase	SAMN02442028_2252_GH112	Putative	https://www.ncbi.nlm.nih.gov/protein/672961227 https://www.ncbi.nlm.nih.gov/protein/672983687 https://www.ncbi.nlm.nih.gov/nuccore/AWUO01000002 https://www.ncbi.nlm.nih.gov/protein/672961227 https://www.ncbi.nlm.nih.gov/protein/672983687	31954.BPSP_1332	92.5	Bifidobacterium animalis	88.2	88.2	Yes	intracellular	Absent
SAMN03978812_1190_GH112	GH112	β-1,3-galactosyl-N-acetylhexosamine phosphorylase	GH112 - GalHexNAcP	β-1,3-galactosyl-N-acetylhexosamine phosphorylase	SAMN02442028_2252_GH112	Putative	https://www.ncbi.nlm.nih.gov/protein/672961227 https://www.ncbi.nlm.nih.gov/protein/672983687 https://www.ncbi.nlm.nih.gov/nuccore/AWUO01000002 https://www.ncbi.nlm.nih.gov/protein/672961227 https://www.ncbi.nlm.nih.gov/protein/672983687	31954.BPSP_1332	87.3	Bifidobacterium animalis	88.2	88.2	Yes	intracellular	Absent
SAMN03978806_1510_GH112	GH112	β-1,3-galactosyl-N-acetylhexosamine phosphorylase	GH112 - GalHexNAcP	β-1,3-galactosyl-N-acetylhexosamine phosphorylase	SAMN02442028_2252_GH112	Putative	https://www.ncbi.nlm.nih.gov/protein/672961227 https://www.ncbi.nlm.nih.gov/protein/672983687 https://www.ncbi.nlm.nih.gov/nuccore/AWUO01000002 https://www.ncbi.nlm.nih.gov/protein/672961227 https://www.ncbi.nlm.nih.gov/protein/672983687	31954.BPSP_1332	87.5	Bifidobacterium animalis	88.2	88.2	Yes	intracellular	Absent
SAMEA8801325_1608_GH112	GH112	β-1,3-galactosyl-N-acetylhexosamine phosphorylase	GH112 - GalHexNAcP	β-1,3-galactosyl-N-acetylhexosamine phosphorylase	SAMN02442028_2252_GH112	Putative	https://www.ncbi.nlm.nih.gov/protein/672961227 https://www.ncbi.nlm.nih.gov/protein/672983687 https://www.ncbi.nlm.nih.gov/nuccore/AWUO01000002 https://www.ncbi.nlm.nih.gov/protein/672961227 https://www.ncbi.nlm.nih.gov/protein/672983687	31954.BPSP_1332	87.5	Bifidobacterium animalis	88.2	88.2	Yes	intracellular	Absent
SAMN10459560_1419_GH112	GH112	β-1,3-galactosyl-N-acetylhexosamine phosphorylase	GH112 - GalHexNAcP	β-1,3-galactosyl-N-acetylhexosamine phosphorylase	SAMN02442028_2252_GH112	Putative	https://www.ncbi.nlm.nih.gov/protein/672961227 https://www.ncbi.nlm.nih.gov/protein/672983687 https://www.ncbi.nlm.nih.gov/nuccore/AWUO01000002 https://www.ncbi.nlm.nih.gov/protein/672961227 https://www.ncbi.nlm.nih.gov/protein/672983687	31954.BPSP_1332	91.7	Bifidobacterium animalis	88.2	88.2	Yes	intracellular	Absent
SAMN10459560_1420_GH112	GH112	β-1,3-galactosyl-N-acetylhexosamine phosphorylase	GH112 - GalHexNAcP	β-1,3-galactosyl-N-acetylhexosamine phosphorylase	SAMN02442028_2252_GH112	Putative	https://www.ncbi.nlm.nih.gov/protein/672961227 https://www.ncbi.nlm.nih.gov/protein/672983687 https://www.ncbi.nlm.nih.gov/nuccore/AWUO01000002 https://www.ncbi.nlm.nih.gov/protein/672961227 https://www.ncbi.nlm.nih.gov/protein/672983687	35760.BCHO_1264	88.6	Bifidobacterium animalis	88.2	88.2	Yes	intracellular	Absent
SAMN15470837_247_GH112	GH112	β-1,3-galactosyl-N-acetylhexosamine phosphorylase	GH112 - GalHexNAcP	β-1,3-galactosyl-N-acetylhexosamine phosphorylase	SAMN02442028_2252_GH112	Putative	https://www.ncbi.nlm.nih.gov/protein/672961227 https://www.ncbi.nlm.nih.gov/protein/672983687 https://www.ncbi.nlm.nih.gov/nuccore/AWUO01000002 https://www.ncbi.nlm.nih.gov/protein/672961227 https://www.ncbi.nlm.nih.gov/protein/672983687	1394176.AWUO01000002_gene1589	98.9	Bifidobacterium apousia	88.2	88.2	Yes	intracellular	Absent
SAMN15470879_625_GH112	GH112	β-1,3-galactosyl-N-acetylhexosamine phosphorylase	GH112 - GalHexNAcP	β-1,3-galactosyl-N-acetylhexosamine phosphorylase	SAMN02442028_2252_GH112	Putative	https://www.ncbi.nlm.nih.gov/protein/672961227 https://www.ncbi.nlm.nih.gov/protein/672983687 https://www.ncbi.nlm.nih.gov/nuccore/AWUO01000002 https://www.ncbi.nlm.nih.gov/protein/672961227 https://www.ncbi.nlm.nih.gov/protein/672983687	1394176.AWUO01000002_gene1589	98.5	Bifidobacterium apousia	88.2	88.2	Yes	intracellular	Absent
SAMN12340366_87_GH112	GH112	β-1,3-galactosyl-N-acetylhexosamine phosphorylase	GH112 - GalHexNAcP	β-1,3-galactosyl-N-acetylhexosamine phosphorylase	SAMN02442028_2252_GH112	Putative	https://www.ncbi.nlm.nih.gov/protein/672961227 https://www.ncbi.nlm.nih.gov/protein/672983687 https://www.ncbi.nlm.nih.gov/nuccore/AWUO01000002 https://www.ncbi.nlm.nih.gov/protein/672961227 https://www.ncbi.nlm.nih.gov/protein/672983687	1394176.AWUO01000002_gene1589	98.5	Bifidobacterium apousia	88.2	88.2	Yes	intracellular	Absent
SAMN13893447_252_GH112	GH112	β-1,3-galactosyl-N-acetylhexosamine phosphorylase	GH112 - GalHexNAcP	β-1,3-galactosyl-N-acetylhexosamine phosphorylase	SAMN02442028_2252_GH112	Putative	https://www.ncbi.nlm.nih.gov/protein/672961227 https://www.ncbi.nlm.nih.gov/protein/672983687 https://www.ncbi.nlm.nih.gov/nuccore/AWUO01000002 https://www.ncbi.nlm.nih.gov/protein/672961227 https://www.ncbi.nlm.nih.gov/protein/672983687	1394175.AWUN01000001_gene1121	93.8	Bifidobacterium asteroides	88.2	88.2	Yes	intracellular	Absent
SAMN03269159_210_GH112	GH112	β-1,3-galactosyl-N-acetylhexosamine phosphorylase	GH112 - GalHexNAcP	β-1,3-galactosyl-N-acetylhexosamine phosphorylase	SAMN02442028_2252_GH112	Putative	https://www.ncbi.nlm.nih.gov/protein/672961227 https://www.ncbi.nlm.nih.gov/protein/672983687 https://www.ncbi.nlm.nih.gov/nuccore/AWUO01000002 https://www.ncbi.nlm.nih.gov/protein/672961227 https://www.ncbi.nlm.nih.gov/protein/672983687	1394175.AWUN01000001_gene1121	96.7	Bifidobacterium asteroides	88.2	88.2	Yes	intracellular	Absent
SAMN08297250_172_GH112	GH112	β-1,3-galactosyl-N-acetylhexosamine phosphorylase	GH112 - GalHexNAcP	β-1,3-galactosyl-N-acetylhexosamine phosphorylase	SAMN02442028_2252_GH112	Putative	https://www.ncbi.nlm.nih.gov/protein/672961227 https://www.ncbi.nlm.nih.gov/protein/672983687 https://www.ncbi.nlm.nih.gov/nuccore/AWUO01000002 https://www.ncbi.nlm.nih.gov/protein/672961227 https://www.ncbi.nlm.nih.gov/protein/672983687	1394175.AWUN01000001_gene1121	95.1	Bifidobacterium asteroides	88.2	88.2	Yes	intracellular	Absent
SAMN07731035_1250_GH112	GH112	β-1,3-galactosyl-N-acetylhexosamine phosphorylase	GH112 - GalHexNAcP	β-1,3-galactosyl-N-acetylhexosamine phosphorylase	SAMN02442028_2252_GH112	Putative	https://www.ncbi.nlm.nih.gov/protein/672961227 https://www.ncbi.nlm.nih.gov/protein/672983687 https://www.ncbi.nlm.nih.gov/nuccore/AWUO01000002 https://www.ncbi.nlm.nih.gov/protein/672961227 https://www.ncbi.nlm.nih.gov/protein/672983687	1394176.AWUO01000002_gene1589	98.9	Bifidobacterium asteroides	88.2	88.2	Yes	intracellular	Absent
SAMN08297249_1639_GH112	GH112	β-1,3-galactosyl-N-acetylhexosamine phosphorylase	GH112 - GalHexNAcP	β-1,3-galactosyl-N-acetylhexosamine phosphorylase	SAMN02442028_2252_GH112	Putative	https://www.ncbi.nlm.nih.gov/protein/672961227 https://www.ncbi.nlm.nih.gov/protein/672983687 https://www.ncbi.nlm.nih.gov/nuccore/AWUO01000002 https://www.ncbi.nlm.nih.gov/protein/672961227 https://www.ncbi.nlm.nih.gov/protein/672983687	1394176.AWUO01000002_gene1589	97.6	Bifidobacterium asteroides	88.2	88.2	Yes	intracellular	Absent
SAMN18172088_1858_GH112	GH112	β-1,3-galactosyl-N-acetylhexosamine phosphorylase	GH112 - GalHexNAcP	β-1,3-galactosyl-N-acetylhexosamine phosphorylase	SAMN02442028_2252_GH112	Putative	https://www.ncbi.nlm.nih.gov/protein/672961227 https://www.ncbi.nlm.nih.gov/protein/672983687 https://www.ncbi.nlm.nih.gov/nuccore/AWUO01000002 https://www.ncbi.nlm.nih.gov/protein/672961227 https://www.ncbi.nlm.nih.gov/protein/672983687	1394176.AWUO01000002_gene1589	98.4	Bifidobacterium asteroides	88.2	88.2	Yes	intracellular	Absent
SAMN18172088_1900_GH112	GH112	β-1,3-galactosyl-N-acetylhexosamine phosphorylase	GH112 - GalHexNAcP	β-1,3-galactosyl-N-acetylhexosamine phosphorylase	SAMN02442028_2252_GH112	Putative	https://www.ncbi.nlm.nih.gov/protein/672961227 https://www.ncbi.nlm.nih.gov/protein/672983687 https://www.ncbi.nlm.nih.gov/nuccore/AWUO01000002 https://www.ncbi.nlm.nih.gov/protein/672961227 https://www.ncbi.nlm.nih.gov/protein/672983687	1394176.AWUO01000002_gene1589	94.8	Bifidobacterium asteroides	88.2	88.2	Yes	intracellular	Absent
SAMN12744776_1923_GH112	GH112	β-1,3-galactosyl-N-acetylhexosamine phosphorylase	GH112 - GalHexNAcP	β-1,3-galactosyl-N-acetylhexosamine phosphorylase	SAMN02442028_2252_GH112	Putative	https://www.ncbi.nlm.nih.gov/protein/672961227 https://www.ncbi.nlm.nih.gov/protein/672983687 https://www.ncbi.nlm.nih.gov/nuccore/AWUO01000002 https://www.ncbi.nlm.nih.gov/protein/672961227 https://www.ncbi.nlm.nih.gov/protein/672983687	35760.BCHO_1264	83.8	Bifidobacterium canis	88.2	88.2	Yes	intracellular	Absent
SAMN09937947_1775_GH112	GH112	β-1,3-galactosyl-N-acetylhexosamine phosphorylase	GH112 - GalHexNAcP	β-1,3-galactosyl-N-acetylhexosamine phosphorylase	SAMN02442028_2252_GH112	Putative	https://www.ncbi.nlm.nih.gov/protein/672961227 https://www.ncbi.nlm.nih.gov/protein/672983687 https://www.ncbi.nlm.nih.gov/nuccore/AWUO01000002 https://www.ncbi.nlm.nih.gov/protein/672961227 https://www.ncbi.nlm.nih.gov/protein/672983687	35760.BCHO_1264	95.4	Bifidobacterium castoris	88.2	88.2	Yes	intracellular	Absent
SAMN02673432_1338_GH112	GH112	β-1,3-galactosyl-N-acetylhexosamine phosphorylase	GH112 - GalHexNAcP	β-1,3-galactosyl-N-acetylhexosamine phosphorylase	SAMN02442028_2252_GH112	Putative	https://www.ncbi.nlm.nih.gov/protein/672961227 https://www.ncbi.nlm.nih.gov/protein/672983687 https://www.ncbi.nlm.nih.gov/nuccore/AWUO01000002 https://www.ncbi.nlm.nih.gov/protein/672961227 https://www.ncbi.nlm.nih.gov/protein/672983687	35760.BCHO_1264	100	Bifidobacterium choerinum	88.2	88.2	Yes	intracellular	Absent
SAMN05949246_382_GH112	GH112	β-1,3-galactosyl-N-acetylhexosamine phosphorylase	GH112 - GalHexNAcP	β-1,3-galactosyl-N-acetylhexosamine phosphorylase	SAMN02442028_2252_GH112	Putative	https://www.ncbi.nlm.nih.gov/protein/672961227 https://www.ncbi.nlm.nih.gov/protein/672983687 https://www.ncbi.nlm.nih.gov/nuccore/AWUO01000002 https://www.ncbi.nlm.nih.gov/protein/672961227 https://www.ncbi.nlm.nih.gov/protein/672983687	35760.BCHO_1264	99.9	Bifidobacterium choerinum	88.2	88.2	Yes	intracellular	Absent
SAMN02442027_775_GH112	GH112	β-1,3-galactosyl-N-acetylhexosamine phosphorylase	GH112 - GalHexNAcP	β-1,3-galactosyl-N-acetylhexosamine phosphorylase	SAMN02442028_2252_GH112	Putative	https://www.ncbi.nlm.nih.gov/protein/672961227 https://www.ncbi.nlm.nih.gov/protein/672983687 https://www.ncbi.nlm.nih.gov/nuccore/AWUO01000002 https://www.ncbi.nlm.nih.gov/protein/672961227 https://www.ncbi.nlm.nih.gov/protein/672983687	35760.BCHO_1264	100	Bifidobacterium choerinum	88.2	88.2	Yes	intracellular	Absent
SAMN02441446_1502_GH112	GH112	β-1,3-galactosyl-N-acetylhexosamine phosphorylase	GH112 - GalHexNAcP	β-1,3-galactosyl-N-acetylhexosamine phosphorylase	SAMN02442028_2252_GH112	Putative	https://www.ncbi.nlm.nih.gov/protein/672961227 https://www.ncbi.nlm.nih.gov/protein/672983687 https://www.ncbi.nlm.nih.gov/nuccore/AWUO01000002 https://www.ncbi.nlm.nih.gov/protein/672961227 https://www.ncbi.nlm.nih.gov/protein/672983687	35760.BCHO_1264	100	Bifidobacterium choerinum	88.2	88.2	Yes	intracellular	Absent
SAMN15470817_1313_GH112	GH112	β-1,3-galactosyl-N-acetylhexosamine phosphorylase	GH112 - GalHexNAcP	β-1,3-galactosyl-N-acetylhexosamine phosphorylase	SAMN02442028_2252_GH112	Putative	https://www.ncbi.nlm.nih.gov/protein/672961227 https://www.ncbi.nlm.nih.gov/protein/672983687 https://www.ncbi.nlm.nih.gov/nuccore/AWUO01000002 https://www.ncbi.nlm.nih.gov/protein/672961227 https://www.ncbi.nlm.nih.gov/protein/672983687	1394175.AWUN01000001_gene1121	96.2	Bifidobacterium choladohabitans	88.2	88.2	Yes	intracellular	Absent
SAMN15470881_489_GH112	GH112	β-1,3-galactosyl-N-acetylhexosamine phosphorylase	GH112 - GalHexNAcP	β-1,3-galactosyl-N-acetylhexosamine phosphorylase	SAMN02442028_2252_GH112	Putative	https://www.ncbi.nlm.nih.gov/protein/672961227 https://www.ncbi.nlm.nih.gov/protein/672983687 https://www.ncbi.nlm.nih.gov/nuccore/AWUO01000002 https://www.ncbi.nlm.nih.gov/protein/672961227 https://www.ncbi.nlm.nih.gov/protein/672983687	1394175.AWUN01000001_gene1121	96.2	Bifidobacterium choladohabitans	88.2	88.2	Yes	intracellular	Absent
SAMN15470859_841_GH112	GH112	β-1,3-galactosyl-N-acetylhexosamine phosphorylase	GH112 - GalHexNAcP	β-1,3-galactosyl-N-acetylhexosamine phosphorylase	SAMN02442028_2252_GH112	Putative	https://www.ncbi.nlm.nih.gov/protein/672961227 https://www.ncbi.nlm.nih.gov/protein/672983687 https://www.ncbi.nlm.nih.gov/nuccore/AWUO01000002 https://www.ncbi.nlm.nih.gov/protein/672961227 https://www.ncbi.nlm.nih.gov/protein/672983687	1394175.AWUN01000001_gene1121	96.3	Bifidobacterium choladohabitans	88.2	88.2	Yes	intracellular	Absent
SAMN02442028_2252_GH112	GH112	β-1,3-galactosyl-N-acetylhexosamine phosphorylase	GH112 - GalHexNAcP	β-1,3-galactosyl-N-acetylhexosamine phosphorylase	SAMN02442028_2252_GH112	Putative	https://www.ncbi.nlm.nih.gov/protein/672961227 https://www.ncbi.nlm.nih.gov/protein/672983687 https://www.ncbi.nlm.nih.gov/nuccore/AWUO01000002 https://www.ncbi.nlm.nih.gov/protein/672961227 https://www.ncbi.nlm.nih.gov/protein/672983687	1688.BCUN_2043	100	Bifidobacterium cuniculi	88.2	88.2	Yes	intracellular	Absent
SAMN02673433_859_GH112	GH112	β-1,3-galactosyl-N-acetylhexosamine phosphorylase	GH112 - GalHexNAcP	β-1,3-galactosyl-N-acetylhexosamine phosphorylase	SAMN02442028_2252_GH112	Putative	https://www.ncbi.nlm.nih.gov/protein/672961227 https://www.ncbi.nlm.nih.gov/protein/672983687 https://www.ncbi.nlm.nih.gov/nuccore/AWUO01000002 https://www.ncbi.nlm.nih.gov/protein/672961227 https://www.ncbi.nlm.nih.gov/protein/672983687	1688.BCUN_2043	100	Bifidobacterium cuniculi	88.2	88.2	Yes	intracellular	Absent
SAMN06342336_1804_GH112	GH112	β-1,3-galactosyl-N-acetylhexosamine phosphorylase	GH112 - GalHexNAcP	β-1,3-galactosyl-N-acetylhexosamine phosphorylase	SAMN02442028_2252_GH112	Putative	https://www.ncbi.nlm.nih.gov/protein/672961227 https://www.ncbi.nlm.nih.gov/protein/672983687 https://www.ncbi.nlm.nih.gov/nuccore/AWUO01000002 https://www.ncbi.nlm.nih.gov/protein/672961227 https://www.ncbi.nlm.nih.gov/protein/672983687	35760.BCHO_1264	95.4	Bifidobacterium italicum	88.2	88.2	Yes	intracellular	Absent
SAMN10615429_1503_GH112	GH112	β-1,3-galactosyl-N-acetylhexosamine phosphorylase	GH112 - GalHexNAcP	β-1,3-galactosyl-N-acetylhexosamine phosphorylase	SAMN02442028_2252_GH112	Putative	https://www.ncbi.nlm.nih.gov/protein/672961227 https://www.ncbi.nlm.nih.gov/protein/672983687 https://www.ncbi.nlm.nih.gov/nuccore/AWUO01000002 https://www.ncbi.nlm.nih.gov/protein/672961227 https://www.ncbi.nlm.nih.gov/protein/672983687	31954.BPSP_1332	99.9	Bifidobacterium pseudolongum	88.2	88.2	Yes	intracellular	Absent
SAMN02673445_925_GH112	GH112	β-1,3-galactosyl-N-acetylhexosamine phosphorylase	GH112 - GalHexNAcP	β-1,3-galactosyl-N-acetylhexosamine phosphorylase	SAMN02442028_2252_GH112	Putative	https://www.ncbi.nlm.nih.gov/protein/672961227 https://www.ncbi.nlm.nih.gov/protein/672983687 https://www.ncbi.nlm.nih.gov/nuccore/AWUO01000002 https://www.ncbi.nlm.nih.gov/protein/672961227 https://www.ncbi.nlm.nih.gov/protein/672983687	31954.BPSP_1332	100	Bifidobacterium pseudolongum	88.2	88.2	Yes	intracellular	Absent
SAMN10615426_1509_GH112	GH112	β-1,3-galactosyl-N-acetylhexosamine phosphorylase	GH112 - GalHexNAcP	β-1,3-galactosyl-N-acetylhexosamine phosphorylase	SAMN02442028_2252_GH112	Putative	https://www.ncbi.nlm.nih.gov/protein/672961227 https://www.ncbi.nlm.nih.gov/protein/672983687 https://www.ncbi.nlm.nih.gov/nuccore/AWUO01000002 https://www.ncbi.nlm.nih.gov/protein/672961227 https://www.ncbi.nlm.nih.gov/protein/672983687	31954.BPSP_1332	99.9	Bifidobacterium pseudolongum	88.2	88.2	Yes	intracellular	Absent
SAMN10615451_889_GH112	GH112	β-1,3-galactosyl-N-acetylhexosamine phosphorylase	GH112 - GalHexNAcP	β-1,3-galactosyl-N-acetylhexosamine phosphorylase	SAMN02442028_2252_GH112	Putative	https://www.ncbi.nlm.nih.gov/protein/672961227 https://www.ncbi.nlm.nih.gov/protein/672983687 https://www.ncbi.nlm.nih.gov/nuccore/AWUO01000002 https://www.ncbi.nlm.nih.gov/protein/672961227 https://www.ncbi.nlm.nih.gov/protein/672983687	31954.BPSP_1332	95.4	Bifidobacterium pseudolongum	88.2	88.2	Yes	intracellular	Absent
SAMN02440890_1057_GH112	GH112	β-1,3-galactosyl-N-acetylhexosamine phosphorylase	GH112 - GalHexNAcP	β-1,3-galactosyl-N-acetylhexosamine phosphorylase	SAMN02442028_2252_GH112	Putative	https://www.ncbi.nlm.nih.gov/protein/672961227 https://www.ncbi.nlm.nih.gov/protein/672983687 https://www.ncbi.nlm.nih.gov/nuccore/AWUO01000002 https://www.ncbi.nlm.nih.gov/protein/672961227 https://www.ncbi.nlm.nih.gov/protein/672983687	31954.BPSP_1332	95.3	Bifidobacterium pseudolongum	88.2	88.2	Yes	intracellular	Absent
SAMN10615436_1155_GH112	GH112	β-1,3-galactosyl-N-acetylhexosamine phosphorylase	GH112 - GalHexNAcP	β-1,3-galactosyl-N-acetylhexosamine phosphorylase	SAMN02442028_2252_GH112	Putative	https://www.ncbi.nlm.nih.gov/protein/672961227 https://www.ncbi.nlm.nih.gov/protein/672983687 https://www.ncbi.nlm.nih.gov/nuccore/AWUO01000002 https://www.ncbi.nlm.nih.gov/protein/672961227 https://www.ncbi.nlm.nih.gov/protein/672983687	31954.BPSP_1332	95.3	Bifidobacterium pseudolongum	88.2	88.2	Yes	intracellular	Absent
SAMN10615450_138_GH112	GH112	β-1,3-galactosyl-N-acetylhexosamine phosphorylase	GH112 - GalHexNAcP	β-1,3-galactosyl-N-acetylhexosamine phosphorylase	SAMN02442028_2252_GH112	Putative	https://www.ncbi.nlm.nih.gov/protein/672961227 https://www.ncbi.nlm.nih.gov/protein/672983687 https://www.ncbi.nlm.nih.gov/nuccore/AWUO01000002 https://www.ncbi.nlm.nih.gov/protein/672961227 https://www.ncbi.nlm.nih.gov/protein/672983687	31954.BPSP_1332	99.9	Bifidobacterium pseudolongum	88.2	88.2	Yes	intracellular	Absent
SAMEA8805765_1399_GH112	GH112	β-1,3-galactosyl-N-acetylhexosamine phosphorylase	GH112 - GalHexNAcP	β-1,3-galactosyl-N-acetylhexosamine phosphorylase	SAMN02442028_2252_GH112	Putative	https://www.ncbi.nlm.nih.gov/protein/672961227 https://www.ncbi.nlm.nih.gov/protein/672983687 https://www.ncbi.nlm.nih.gov/nuccore/AWUO01000002 https://www.ncbi.nlm.nih.gov/protein/672961227 https://www.ncbi.nlm.nih.gov/protein/672983687	31954.BPSP_1332	99.2	Bifidobacterium pseudolongum	88.2	88.2	Yes	intracellular	Absent
SAMN10615445_318_GH112	GH112	β-1,3-galactosyl-N-acetylhexosamine phosphorylase	GH112 - GalHexNAcP	β-1,3-galactosyl-N-acetylhexosamine phosphorylase	SAMN02442028_2252_GH112	Putative	https://www.ncbi.nlm.nih.gov/protein/672961227 https://www.ncbi.nlm.nih.gov/protein/672983687 https://www.ncbi.nlm.nih.gov/nuccore/AWUO01000002 https://www.ncbi.nlm.nih.gov/protein/672961227 https://www.ncbi.nlm.nih.gov/protein/672983687	31954.BPSP_1332	95.3	Bifidobacterium pseudolongum	88.2	88.2	Yes	intracellular	Absent
SAMN07731036_390_GH112	GH112	β-1,3-galactosyl-N-acetylhexosamine phosphorylase	GH112 - GalHexNAcP	β-1,3-galactosyl-N-acetylhexosamine phosphorylase	SAMN02442028_2252_GH112	Putative	https://www.ncbi.nlm.nih.gov/protein/672961227 https://www.ncbi.nlm.nih.gov/protein/672983687 https://www.ncbi.nlm.nih.gov/nuccore/AWUO01000002 https://www.ncbi.nlm.nih.gov/protein/672961227 https://www.ncbi.nlm.nih.gov/protein/672983687	31954.BPSP_1332	100	Bifidobacterium pseudolongum	88.2	88.2	Yes	intracellular	Absent
SAMN10615420_1496_GH112	GH112	β-1,3-galactosyl-N-acetylhexosamine phosphorylase	GH112 - GalHexNAcP	β-1,3-galactosyl-N-acetylhexosamine phosphorylase	SAMN02442028_2252_GH112	Putative	https://www.ncbi.nlm.nih.gov/protein/672961227 https://www.ncbi.nlm.nih.gov/protein/672983687 https://www.ncbi.nlm.nih.gov/nuccore/AWUO01000002 https://www.ncbi.nlm.nih.gov/protein/672961227 https://www.ncbi.nlm.nih.gov/protein/672983687	31954.BPSP_1332	99.9	Bifidobacterium pseudolongum	88.2	88.2	Yes	intracellular	Absent
SAMN07731045_1327_GH112	GH112	β-1,3-galactosyl-N-acetylhexosamine phosphorylase	GH112 - GalHexNAcP	β-1,3-galactosyl-N-acetylhexosamine phosphorylase	SAMN02442028_2252_GH112	Putative	https://www.ncbi.nlm.nih.gov/protein/672961227 https://www.ncbi.nlm.nih.gov/protein/672983687 https://www.ncbi.nlm.nih.gov/nuccore/AWUO01000002 https://www.ncbi.nlm.nih.gov/protein/672961227 https://www.ncbi.nlm.nih.gov/protein/672983687	31954.BPSP_1332	95	Bifidobacterium pseudolongum	88.2	88.2	Yes	intracellular	Absent
SAMN18359793_715_GH112	GH112	β-1,3-galactosyl-N-acetylhexosamine phosphorylase	GH112 - GalHexNAcP	β-1,3-galactosyl-N-acetylhexosamine phosphorylase	SAMN02442028_2252_GH112	Putative	https://www.ncbi.nlm.nih.gov/protein/672961227 https://www.ncbi.nlm.nih.gov/protein/672983687 https://www.ncbi.nlm.nih.gov/nuccore/AWUO01000002 https://www.ncbi.nlm.nih.gov/protein/672961227 https://www.ncbi.nlm.nih.gov/protein/672983687	31954.BPSP_1332	95.4	Bifidobacterium pseudolongum	88.2	88.2	Yes	intracellular	Absent
SAMN10615427_1555_GH112	GH112	β-1,3-galactosyl-N-acetylhexosamine phosphorylase	GH112 - GalHexNAcP	β-1,3-galactosyl-N-acetylhexosamine phosphorylase	SAMN02442028_2252_GH112	Putative	https://www.ncbi.nlm.nih.gov/protein/672961227 https://www.ncbi.nlm.nih.gov/protein/672983687 https://www.ncbi.nlm.nih.gov/nuccore/AWUO01000002 https://www.ncbi.nlm.nih.gov/protein/672961227 https://www.ncbi.nlm.nih.gov/protein/672983687	31954.BPSP_1332	100	Bifidobacterium pseudolongum	88.2	88.2	Yes	intracellular	Absent
SAMN10615459_1331_GH112	GH112	β-1,3-galactosyl-N-acetylhexosamine phosphorylase	GH112 - GalHexNAcP	β-1,3-galactosyl-N-acetylhexosamine phosphorylase	SAMN02442028_2252_GH112	Putative	https://www.ncbi.nlm.nih.gov/protein/672961227 https://www.ncbi.nlm.nih.gov/protein/672983687 https://www.ncbi.nlm.nih.gov/nuccore/AWUO01000002 https://www.ncbi.nlm.nih.gov/protein/672961227 https://www.ncbi.nlm.nih.gov/protein/672983687	31954.BPSP_1332	95.4	Bifidobacterium pseudolongum	88.2	88.2	Yes	intracellular	Absent
SAMN16927152_420_GH112	GH112	β-1,3-galactosyl-N-acetylhexosamine phosphorylase	GH112 - GalHexNAcP	β-1,3-galactosyl-N-acetylhexosamine phosphorylase	SAMN02442028_2252_GH112	Putative	https://www.ncbi.nlm.nih.gov/protein/672961227 https://www.ncbi.nlm.nih.gov/protein/672983687 https://www.ncbi.nlm.nih.gov/nuccore/AWUO01000002 https://www.ncbi.nlm.nih.gov/protein/672961227 https://www.ncbi.nlm.nih.gov/protein/672983687	31954.BPSP_1332	100	Bifidobacterium pseudolongum	88.2	88.2	Yes	intracellular	Absent
SAMN10615452_215_GH112	GH112	β-1,3-galactosyl-N-acetylhexosamine phosphorylase	GH112 - GalHexNAcP	β-1,3-galactosyl-N-acetylhexosamine phosphorylase	SAMN02442028_2252_GH112	Putative	https://www.ncbi.nlm.nih.gov/protein/672961227 https://www.ncbi.nlm.nih.gov/protein/672983687 https://www.ncbi.nlm.nih.gov/nuccore/AWUO01000002 https://www.ncbi.nlm.nih.gov/protein/672961227 https://www.ncbi.nlm.nih.gov/protein/672983687	31954.BPSP_1332	95.3	Bifidobacterium pseudolongum	88.2	88.2	Yes	intracellular	Absent
SAMN10615438_956_GH112	GH112	β-1,3-galactosyl-N-acetylhexosamine phosphorylase	GH112 - GalHexNAcP	β-1,3-galactosyl-N-acetylhexosamine phosphorylase	SAMN02442028_2252_GH112	Putative	https://www.ncbi.nlm.nih.gov/protein/672961227 https://www.ncbi.nlm.nih.gov/protein/672983687 https://www.ncbi.nlm.nih.gov/nuccore/AWUO01000002 https://www.ncbi.nlm.nih.gov/protein/672961227 https://www.ncbi.nlm.nih.gov/protein/672983687	31954.BPSP_1332	95.1	Bifidobacterium pseudolongum	88.2	88.2	Yes	intracellular	Absent
SAMN10615437_921_GH112	GH112	β-1,3-galactosyl-N-acetylhexosamine phosphorylase	GH112 - GalHexNAcP	β-1,3-galactosyl-N-acetylhexosamine phosphorylase	SAMN02442028_2252_GH112	Putative	https://www.ncbi.nlm.nih.gov/protein/672961227 https://www.ncbi.nlm.nih.gov/protein/672983687 https://www.ncbi.nlm.nih.gov/nuccore/AWUO01000002 https://www.ncbi.nlm.nih.gov/protein/672961227 https://www.ncbi.nlm.nih.gov/protein/672983687	31954.BPSP_1332	95.4	Bifidobacterium pseudolongum	88.2	88.2	Yes	intracellular	Absent
SAMN11366404_811_GH112	GH112	β-1,3-galactosyl-N-acetylhexosamine phosphorylase	GH112 - GalHexNAcP	β-1,3-galactosyl-N-acetylhexosamine phosphorylase	SAMN02442028_2252_GH112	Putative	https://www.ncbi.nlm.nih.gov/protein/672961227 https://www.ncbi.nlm.nih.gov/protein/672983687 https://www.ncbi.nlm.nih.gov/nuccore/AWUO01000002 https://www.ncbi.nlm.nih.gov/protein/672961227 https://www.ncbi.nlm.nih.gov/protein/672983687	31954.BPSP_1332	95.7	Bifidobacterium pseudolongum	88.2	88.2	Yes	intracellular	Absent
SAMN02442017_226_GH112	GH112	β-1,3-galactosyl-N-acetylhexosamine phosphorylase	GH112 - GalHexNAcP	β-1,3-galactosyl-N-acetylhexosamine phosphorylase	SAMN02442028_2252_GH112	Putative	https://www.ncbi.nlm.nih.gov/protein/672961227 https://www.ncbi.nlm.nih.gov/protein/672983687 https://www.ncbi.nlm.nih.gov/nuccore/AWUO01000002 https://www.ncbi.nlm.nih.gov/protein/672961227 https://www.ncbi.nlm.nih.gov/protein/672983687	31954.BPSP_1332	100	Bifidobacterium pseudolongum	88.2	88.2	Yes	intracellular	Absent
SAMN07731041_336_GH112	GH112	β-1,3-galactosyl-N-acetylhexosamine phosphorylase	GH112 - GalHexNAcP	β-1,3-galactosyl-N-acetylhexosamine phosphorylase	SAMN02442028_2252_GH112	Putative	https://www.ncbi.nlm.nih.gov/protein/672961227 https://www.ncbi.nlm.nih.gov/protein/672983687 https://www.ncbi.nlm.nih.gov/nuccore/AWUO01000002 https://www.ncbi.nlm.nih.gov/protein/672961227 https://www.ncbi.nlm.nih.gov/protein/672983687	31954.BPSP_1332	95.4	Bifidobacterium pseudolongum	88.2	88.2	Yes	intracellular	Absent
SAMN15470886_843_GH112	GH112	β-1,3-galactosyl-N-acetylhexosamine phosphorylase	GH112 - GalHexNAcP	β-1,3-galactosyl-N-acetylhexosamine phosphorylase	SAMN02442028_2252_GH112	Putative	https://www.ncbi.nlm.nih.gov/protein/672961227 https://www.ncbi.nlm.nih.gov/protein/672983687 https://www.ncbi.nlm.nih.gov/nuccore/AWUO01000002 https://www.ncbi.nlm.nih.gov/protein/672961227 https://www.ncbi.nlm.nih.gov/protein/672983687	1394175.AWUN01000001_gene1121	96.2	Bifidobacterium sp	88.2	88.2	Yes	intracellular	Absent
SAMN15470884_491_GH112	GH112	β-1,3-galactosyl-N-acetylhexosamine phosphorylase	GH112 - GalHexNAcP	β-1,3-galactosyl-N-acetylhexosamine phosphorylase	SAMN02442028_2252_GH112	Putative	https://www.ncbi.nlm.nih.gov/protein/672961227 https://www.ncbi.nlm.nih.gov/protein/672983687 https://www.ncbi.nlm.nih.gov/nuccore/AWUO01000002 https://www.ncbi.nlm.nih.gov/protein/672961227 https://www.ncbi.nlm.nih.gov/protein/672983687	1394175.AWUN01000001_gene1121	96.2	Bifidobacterium sp	88.2	88.2	Yes	intracellular	Absent
SAMN15470882_499_GH112	GH112	β-1,3-galactosyl-N-acetylhexosamine phosphorylase	GH112 - GalHexNAcP	β-1,3-galactosyl-N-acetylhexosamine phosphorylase	SAMN02442028_2252_GH112	Putative	https://www.ncbi.nlm.nih.gov/protein/672961227 https://www.ncbi.nlm.nih.gov/protein/672983687 https://www.ncbi.nlm.nih.gov/nuccore/AWUO01000002 https://www.ncbi.nlm.nih.gov/protein/672961227 https://www.ncbi.nlm.nih.gov/protein/672983687	1394175.AWUN01000001_gene1121	96.2	Bifidobacterium sp	88.2	88.2	Yes	intracellular	Absent
SAMN02338863_100_GH112	GH112	β-1,3-galactosyl-N-acetylhexosamine phosphorylase	GH112 - GalHexNAcP	β-1,3-galactosyl-N-acetylhexosamine phosphorylase	SAMN02442028_2252_GH112	Putative	https://www.ncbi.nlm.nih.gov/protein/672961227 https://www.ncbi.nlm.nih.gov/protein/672983687 https://www.ncbi.nlm.nih.gov/nuccore/AWUO01000002 https://www.ncbi.nlm.nih.gov/protein/672961227 https://www.ncbi.nlm.nih.gov/protein/672983687	1394175.AWUN01000001_gene1121	100	Bifidobacterium sp	88.2	88.2	Yes	intracellular	Absent
SAMN15470845_802_GH112	GH112	β-1,3-galactosyl-N-acetylhexosamine phosphorylase	GH112 - GalHexNAcP	β-1,3-galactosyl-N-acetylhexosamine phosphorylase	SAMN02442028_2252_GH112	Putative	https://www.ncbi.nlm.nih.gov/protein/672961227 https://www.ncbi.nlm.nih.gov/protein/672983687 https://www.ncbi.nlm.nih.gov/nuccore/AWUO01000002 https://www.ncbi.nlm.nih.gov/protein/672961227 https://www.ncbi.nlm.nih.gov/protein/672983687	1394176.AWUO01000002_gene1589	98.5	Bifidobacterium sp	88.2	88.2	Yes	intracellular	Absent
SAMN15470880_1299_GH112	GH112	β-1,3-galactosyl-N-acetylhexosamine phosphorylase	GH112 - GalHexNAcP	β-1,3-galactosyl-N-acetylhexosamine phosphorylase	SAMN02442028_2252_GH112	Putative	https://www.ncbi.nlm.nih.gov/protein/672961227 https://www.ncbi.nlm.nih.gov/protein/672983687 https://www.ncbi.nlm.nih.gov/nuccore/AWUO01000002 https://www.ncbi.nlm.nih.gov/protein/672961227 https://www.ncbi.nlm.nih.gov/protein/672983687	1394176.AWUO01000002_gene1589	98.5	Bifidobacterium sp	88.2	88.2	Yes	intracellular	Absent
SAMN02338864_640_GH112	GH112	β-1,3-galactosyl-N-acetylhexosamine phosphorylase	GH112 - GalHexNAcP	β-1,3-galactosyl-N-acetylhexosamine phosphorylase	SAMN02442028_2252_GH112	Putative	https://www.ncbi.nlm.nih.gov/protein/672961227 https://www.ncbi.nlm.nih.gov/protein/672983687 https://www.ncbi.nlm.nih.gov/nuccore/AWUO01000002 https://www.ncbi.nlm.nih.gov/protein/672961227 https://www.ncbi.nlm.nih.gov/protein/672983687	1394176.AWUO01000002_gene1589	100	Bifidobacterium sp	88.2	88.2	Yes	intracellular	Absent
SAMN13066447_629_GH112	GH112	β-galactosyl-N-acetylhexosamine phosphorylase / galacto-N-biose/lacto-N-biose I phosphorylase	GH112 - GNB/LNB I phosphorylase	β-1,3-galactosyl-N-acetylhexosamine phosphorylase / galacto-N-biose/lacto-N-biose I phosphorylase	SAMN09736479_1612_GH112	Experiment	PMID: 15933016	1437608.BBIA_1907	90.4	Bifidobacterium aerophilum	88.2	88.2	Yes	intracellular	Absent
SAMD00042461_1507_GH112	GH112	β-galactosyl-N-acetylhexosamine phosphorylase / galacto-N-biose/lacto-N-biose I phosphorylase	GH112 - GNB/LNB I phosphorylase	β-1,3-galactosyl-N-acetylhexosamine phosphorylase / galacto-N-biose/lacto-N-biose I phosphorylase	SAMN09736479_1612_GH112	Experiment	PMID: 15933016	762211.BSTEL_0920	86.5	Bifidobacterium aesculapii	88.2	88.2	Yes	intracellular	Absent
SAMN02442038_1850_GH112	GH112	β-galactosyl-N-acetylhexosamine phosphorylase / galacto-N-biose/lacto-N-biose I phosphorylase	GH112 - GNB/LNB I phosphorylase	β-1,3-galactosyl-N-acetylhexosamine phosphorylase / galacto-N-biose/lacto-N-biose I phosphorylase	SAMN09736479_1612_GH112	Experiment	PMID: 15933016	1437608.BBIA_1907	100	Bifidobacterium biavatii	88.2	88.2	Yes	intracellular	Absent
SAMN02673425_1763_GH112	GH112	β-galactosyl-N-acetylhexosamine phosphorylase / galacto-N-biose/lacto-N-biose I phosphorylase	GH112 - GNB/LNB I phosphorylase	β-1,3-galactosyl-N-acetylhexosamine phosphorylase / galacto-N-biose/lacto-N-biose I phosphorylase	SAMN09736479_1612_GH112	Experiment	PMID: 15933016	1437608.BBIA_1907	100	Bifidobacterium biavatii	88.2	88.2	Yes	intracellular	Absent
SAMN09736479_1612_GH112	GH112	β-galactosyl-N-acetylhexosamine phosphorylase / galacto-N-biose/lacto-N-biose I phosphorylase	GH112 - GNB/LNB I phosphorylase	β-1,3-galactosyl-N-acetylhexosamine phosphorylase / galacto-N-biose/lacto-N-biose I phosphorylase	SAMN09736479_1612_GH112	Experiment	PMID: 15933016	702459.BBPR_1055	96.7	Bifidobacterium bifidum	88.2	88.2	Yes	intracellular	Absent
SAMN15324980_1022_GH112	GH112	β-galactosyl-N-acetylhexosamine phosphorylase / galacto-N-biose/lacto-N-biose I phosphorylase	GH112 - GNB/LNB I phosphorylase	β-1,3-galactosyl-N-acetylhexosamine phosphorylase / galacto-N-biose/lacto-N-biose I phosphorylase	SAMN09736479_1612_GH112	Experiment	PMID: 15933016	702459.BBPR_1055	99.3	Bifidobacterium bifidum	88.2	88.2	Yes	intracellular	Absent
SAMN15532543_957_GH112	GH112	β-galactosyl-N-acetylhexosamine phosphorylase / galacto-N-biose/lacto-N-biose I phosphorylase	GH112 - GNB/LNB I phosphorylase	β-1,3-galactosyl-N-acetylhexosamine phosphorylase / galacto-N-biose/lacto-N-biose I phosphorylase	SAMN09736479_1612_GH112	Experiment	PMID: 15933016	702459.BBPR_1055	99.1	Bifidobacterium bifidum	88.2	88.2	Yes	intracellular	Absent
SAMN09734857_1060_GH112	GH112	β-galactosyl-N-acetylhexosamine phosphorylase / galacto-N-biose/lacto-N-biose I phosphorylase	GH112 - GNB/LNB I phosphorylase	β-1,3-galactosyl-N-acetylhexosamine phosphorylase / galacto-N-biose/lacto-N-biose I phosphorylase	SAMN09736479_1612_GH112	Experiment	PMID: 15933016	702459.BBPR_1055	99.2	Bifidobacterium bifidum	88.2	88.2	Yes	intracellular	Absent
SAMN11944601_888_GH112	GH112	β-galactosyl-N-acetylhexosamine phosphorylase / galacto-N-biose/lacto-N-biose I phosphorylase	GH112 - GNB/LNB I phosphorylase	β-1,3-galactosyl-N-acetylhexosamine phosphorylase / galacto-N-biose/lacto-N-biose I phosphorylase	SAMN09736479_1612_GH112	Experiment	PMID: 15933016	702459.BBPR_1055	99.1	Bifidobacterium bifidum	88.2	88.2	Yes	intracellular	Absent
SAMN09734792_500_GH112	GH112	β-galactosyl-N-acetylhexosamine phosphorylase / galacto-N-biose/lacto-N-biose I phosphorylase	GH112 - GNB/LNB I phosphorylase	β-1,3-galactosyl-N-acetylhexosamine phosphorylase / galacto-N-biose/lacto-N-biose I phosphorylase	SAMN09736479_1612_GH112	Experiment	PMID: 15933016	702459.BBPR_1055	99.1	Bifidobacterium bifidum	88.2	88.2	Yes	intracellular	Absent
SAMN03097401_1505_GH112	GH112	β-galactosyl-N-acetylhexosamine phosphorylase / galacto-N-biose/lacto-N-biose I phosphorylase	GH112 - GNB/LNB I phosphorylase	β-1,3-galactosyl-N-acetylhexosamine phosphorylase / galacto-N-biose/lacto-N-biose I phosphorylase	SAMN09736479_1612_GH112	Experiment	PMID: 15933016	702459.BBPR_1055	99.7	Bifidobacterium bifidum	88.2	88.2	Yes	intracellular	Absent
SAMEA4063017_1174_GH112	GH112	β-galactosyl-N-acetylhexosamine phosphorylase / galacto-N-biose/lacto-N-biose I phosphorylase	GH112 - GNB/LNB I phosphorylase	β-1,3-galactosyl-N-acetylhexosamine phosphorylase / galacto-N-biose/lacto-N-biose I phosphorylase	SAMN09736479_1612_GH112	Experiment	PMID: 15933016	702459.BBPR_1055	99.2	Bifidobacterium bifidum	88.2	88.2	Yes	intracellular	Absent
SAMN06546870_21_GH112	GH112	β-galactosyl-N-acetylhexosamine phosphorylase / galacto-N-biose/lacto-N-biose I phosphorylase	GH112 - GNB/LNB I phosphorylase	β-1,3-galactosyl-N-acetylhexosamine phosphorylase / galacto-N-biose/lacto-N-biose I phosphorylase	SAMN09736479_1612_GH112	Experiment	PMID: 15933016	702459.BBPR_1055	98.8	Bifidobacterium bifidum	88.2	88.2	Yes	intracellular	Absent
SAMD00078038_1929_GH112	GH112	β-galactosyl-N-acetylhexosamine phosphorylase / galacto-N-biose/lacto-N-biose I phosphorylase	GH112 - GNB/LNB I phosphorylase	β-1,3-galactosyl-N-acetylhexosamine phosphorylase / galacto-N-biose/lacto-N-biose I phosphorylase	SAMN09736479_1612_GH112	Experiment	PMID: 15933016	702459.BBPR_1055	99.7	Bifidobacterium bifidum	88.2	88.2	Yes	intracellular	Absent
SAMD00000434_110_GH112	GH112	β-galactosyl-N-acetylhexosamine phosphorylase / galacto-N-biose/lacto-N-biose I phosphorylase	GH112 - GNB/LNB I phosphorylase	β-1,3-galactosyl-N-acetylhexosamine phosphorylase / galacto-N-biose/lacto-N-biose I phosphorylase	SAMN09736479_1612_GH112	Experiment	PMID: 15933016	702459.BBPR_1055	99.7	Bifidobacterium bifidum	88.2	88.2	Yes	intracellular	Absent
SAMN03097405_1467_GH112	GH112	β-galactosyl-N-acetylhexosamine phosphorylase / galacto-N-biose/lacto-N-biose I phosphorylase	GH112 - GNB/LNB I phosphorylase	β-1,3-galactosyl-N-acetylhexosamine phosphorylase / galacto-N-biose/lacto-N-biose I phosphorylase	SAMN09736479_1612_GH112	Experiment	PMID: 15933016	702459.BBPR_1055	98.9	Bifidobacterium bifidum	88.2	88.2	Yes	intracellular	Absent
SAMN06140833_94_GH112	GH112	β-galactosyl-N-acetylhexosamine phosphorylase / galacto-N-biose/lacto-N-biose I phosphorylase	GH112 - GNB/LNB I phosphorylase	β-1,3-galactosyl-N-acetylhexosamine phosphorylase / galacto-N-biose/lacto-N-biose I phosphorylase	SAMN09736479_1612_GH112	Experiment	PMID: 15933016	702459.BBPR_1055	99.7	Bifidobacterium bifidum	88.2	88.2	Yes	intracellular	Absent
SAMN03097404_1677_GH112	GH112	β-galactosyl-N-acetylhexosamine phosphorylase / galacto-N-biose/lacto-N-biose I phosphorylase	GH112 - GNB/LNB I phosphorylase	β-1,3-galactosyl-N-acetylhexosamine phosphorylase / galacto-N-biose/lacto-N-biose I phosphorylase	SAMN09736479_1612_GH112	Experiment	PMID: 15933016	702459.BBPR_1055	99.2	Bifidobacterium bifidum	88.2	88.2	Yes	intracellular	Absent
SAMN11944593_1272_GH112	GH112	β-galactosyl-N-acetylhexosamine phosphorylase / galacto-N-biose/lacto-N-biose I phosphorylase	GH112 - GNB/LNB I phosphorylase	β-1,3-galactosyl-N-acetylhexosamine phosphorylase / galacto-N-biose/lacto-N-biose I phosphorylase	SAMN09736479_1612_GH112	Experiment	PMID: 15933016	702459.BBPR_1055	99.7	Bifidobacterium bifidum	88.2	88.2	Yes	intracellular	Absent
SAMN03097402_1496_GH112	GH112	β-galactosyl-N-acetylhexosamine phosphorylase / galacto-N-biose/lacto-N-biose I phosphorylase	GH112 - GNB/LNB I phosphorylase	β-1,3-galactosyl-N-acetylhexosamine phosphorylase / galacto-N-biose/lacto-N-biose I phosphorylase	SAMN09736479_1612_GH112	Experiment	PMID: 15933016	702459.BBPR_1055	99.2	Bifidobacterium bifidum	88.2	88.2	Yes	intracellular	Absent
SAMN09734784_425_GH112	GH112	β-galactosyl-N-acetylhexosamine phosphorylase / galacto-N-biose/lacto-N-biose I phosphorylase	GH112 - GNB/LNB I phosphorylase	β-1,3-galactosyl-N-acetylhexosamine phosphorylase / galacto-N-biose/lacto-N-biose I phosphorylase	SAMN09736479_1612_GH112	Experiment	PMID: 15933016	702459.BBPR_1055	99.1	Bifidobacterium bifidum	88.2	88.2	Yes	intracellular	Absent
SAMN03271680_1019_GH112	GH112	β-galactosyl-N-acetylhexosamine phosphorylase / galacto-N-biose/lacto-N-biose I phosphorylase	GH112 - GNB/LNB I phosphorylase	β-1,3-galactosyl-N-acetylhexosamine phosphorylase / galacto-N-biose/lacto-N-biose I phosphorylase	SAMN09736479_1612_GH112	Experiment	PMID: 15933016	702459.BBPR_1055	98.4	Bifidobacterium bifidum	88.2	88.2	Yes	intracellular	Absent
SAMN10863272_843_GH112	GH112	β-galactosyl-N-acetylhexosamine phosphorylase / galacto-N-biose/lacto-N-biose I phosphorylase	GH112 - GNB/LNB I phosphorylase	β-1,3-galactosyl-N-acetylhexosamine phosphorylase / galacto-N-biose/lacto-N-biose I phosphorylase	SAMN09736479_1612_GH112	Experiment	PMID: 15933016	702459.BBPR_1055	98.9	Bifidobacterium bifidum	88.2	88.2	Yes	intracellular	Absent
SAMN09736964_1429_GH112	GH112	β-galactosyl-N-acetylhexosamine phosphorylase / galacto-N-biose/lacto-N-biose I phosphorylase	GH112 - GNB/LNB I phosphorylase	β-1,3-galactosyl-N-acetylhexosamine phosphorylase / galacto-N-biose/lacto-N-biose I phosphorylase	SAMN09736479_1612_GH112	Experiment	PMID: 15933016	702459.BBPR_1055	98.9	Bifidobacterium bifidum	88.2	88.2	Yes	intracellular	Absent
SAMN11944596_292_GH112	GH112	β-galactosyl-N-acetylhexosamine phosphorylase / galacto-N-biose/lacto-N-biose I phosphorylase	GH112 - GNB/LNB I phosphorylase	β-1,3-galactosyl-N-acetylhexosamine phosphorylase / galacto-N-biose/lacto-N-biose I phosphorylase	SAMN09736479_1612_GH112	Experiment	PMID: 15933016	702459.BBPR_1055	99.7	Bifidobacterium bifidum	88.2	88.2	Yes	intracellular	Absent
SAMN02603486_976_GH112	GH112	β-galactosyl-N-acetylhexosamine phosphorylase / galacto-N-biose/lacto-N-biose I phosphorylase	GH112 - GNB/LNB I phosphorylase	β-1,3-galactosyl-N-acetylhexosamine phosphorylase / galacto-N-biose/lacto-N-biose I phosphorylase	SAMN09736479_1612_GH112	Experiment	PMID: 15933016	702459.BBPR_1055	98.7	Bifidobacterium bifidum	88.2	88.2	Yes	intracellular	Absent
SAMN03097399_1592_GH112	GH112	β-galactosyl-N-acetylhexosamine phosphorylase / galacto-N-biose/lacto-N-biose I phosphorylase	GH112 - GNB/LNB I phosphorylase	β-1,3-galactosyl-N-acetylhexosamine phosphorylase / galacto-N-biose/lacto-N-biose I phosphorylase	SAMN09736479_1612_GH112	Experiment	PMID: 15933016	702459.BBPR_1055	100	Bifidobacterium bifidum	88.2	88.2	Yes	intracellular	Absent
SAMN17735950_1694_GH112	GH112	β-galactosyl-N-acetylhexosamine phosphorylase / galacto-N-biose/lacto-N-biose I phosphorylase	GH112 - GNB/LNB I phosphorylase	β-1,3-galactosyl-N-acetylhexosamine phosphorylase / galacto-N-biose/lacto-N-biose I phosphorylase	SAMN09736479_1612_GH112	Experiment	PMID: 15933016	702459.BBPR_1055	98.7	Bifidobacterium bifidum	88.2	88.2	Yes	intracellular	Absent
SAMN15880060_745_GH112	GH112	β-galactosyl-N-acetylhexosamine phosphorylase / galacto-N-biose/lacto-N-biose I phosphorylase	GH112 - GNB/LNB I phosphorylase	β-1,3-galactosyl-N-acetylhexosamine phosphorylase / galacto-N-biose/lacto-N-biose I phosphorylase	SAMN09736479_1612_GH112	Experiment	PMID: 15933016	702459.BBPR_1055	99.2	Bifidobacterium bifidum	88.2	88.2	Yes	intracellular	Absent
SAMN11944599_1427_GH112	GH112	β-galactosyl-N-acetylhexosamine phosphorylase / galacto-N-biose/lacto-N-biose I phosphorylase	GH112 - GNB/LNB I phosphorylase	β-1,3-galactosyl-N-acetylhexosamine phosphorylase / galacto-N-biose/lacto-N-biose I phosphorylase	SAMN09736479_1612_GH112	Experiment	PMID: 15933016	702459.BBPR_1055	99.7	Bifidobacterium bifidum	88.2	88.2	Yes	intracellular	Absent
SAMN06546883_1576_GH112	GH112	β-galactosyl-N-acetylhexosamine phosphorylase / galacto-N-biose/lacto-N-biose I phosphorylase	GH112 - GNB/LNB I phosphorylase	β-1,3-galactosyl-N-acetylhexosamine phosphorylase / galacto-N-biose/lacto-N-biose I phosphorylase	SAMN09736479_1612_GH112	Experiment	PMID: 15933016	702459.BBPR_1055	99.2	Bifidobacterium bifidum	88.2	88.2	Yes	intracellular	Absent
SAMN11944615_948_GH112	GH112	β-galactosyl-N-acetylhexosamine phosphorylase / galacto-N-biose/lacto-N-biose I phosphorylase	GH112 - GNB/LNB I phosphorylase	β-1,3-galactosyl-N-acetylhexosamine phosphorylase / galacto-N-biose/lacto-N-biose I phosphorylase	SAMN09736479_1612_GH112	Experiment	PMID: 15933016	702459.BBPR_1055	99.1	Bifidobacterium bifidum	88.2	88.2	Yes	intracellular	Absent
SAMN08949001_1268_GH112	GH112	β-galactosyl-N-acetylhexosamine phosphorylase / galacto-N-biose/lacto-N-biose I phosphorylase	GH112 - GNB/LNB I phosphorylase	β-1,3-galactosyl-N-acetylhexosamine phosphorylase / galacto-N-biose/lacto-N-biose I phosphorylase	SAMN09736479_1612_GH112	Experiment	PMID: 15933016	702459.BBPR_1055	99.7	Bifidobacterium bifidum	88.2	88.2	Yes	intracellular	Absent
SAMN11944604_881_GH112	GH112	β-galactosyl-N-acetylhexosamine phosphorylase / galacto-N-biose/lacto-N-biose I phosphorylase	GH112 - GNB/LNB I phosphorylase	β-1,3-galactosyl-N-acetylhexosamine phosphorylase / galacto-N-biose/lacto-N-biose I phosphorylase	SAMN09736479_1612_GH112	Experiment	PMID: 15933016	702459.BBPR_1055	99.1	Bifidobacterium bifidum	88.2	88.2	Yes	intracellular	Absent
SAMN11944591_916_GH112	GH112	β-galactosyl-N-acetylhexosamine phosphorylase / galacto-N-biose/lacto-N-biose I phosphorylase	GH112 - GNB/LNB I phosphorylase	β-1,3-galactosyl-N-acetylhexosamine phosphorylase / galacto-N-biose/lacto-N-biose I phosphorylase	SAMN09736479_1612_GH112	Experiment	PMID: 15933016	702459.BBPR_1055	99.7	Bifidobacterium bifidum	88.2	88.2	Yes	intracellular	Absent
SAMN11944594_284_GH112	GH112	β-galactosyl-N-acetylhexosamine phosphorylase / galacto-N-biose/lacto-N-biose I phosphorylase	GH112 - GNB/LNB I phosphorylase	β-1,3-galactosyl-N-acetylhexosamine phosphorylase / galacto-N-biose/lacto-N-biose I phosphorylase	SAMN09736479_1612_GH112	Experiment	PMID: 15933016	702459.BBPR_1055	99.7	Bifidobacterium bifidum	88.2	88.2	Yes	intracellular	Absent
SAMD00078313_346_GH112	GH112	β-galactosyl-N-acetylhexosamine phosphorylase / galacto-N-biose/lacto-N-biose I phosphorylase	GH112 - GNB/LNB I phosphorylase	β-1,3-galactosyl-N-acetylhexosamine phosphorylase / galacto-N-biose/lacto-N-biose I phosphorylase	SAMN09736479_1612_GH112	Experiment	PMID: 15933016	702459.BBPR_1055	98.9	Bifidobacterium bifidum	88.2	88.2	Yes	intracellular	Absent
SAMN09734860_1067_GH112	GH112	β-galactosyl-N-acetylhexosamine phosphorylase / galacto-N-biose/lacto-N-biose I phosphorylase	GH112 - GNB/LNB I phosphorylase	β-1,3-galactosyl-N-acetylhexosamine phosphorylase / galacto-N-biose/lacto-N-biose I phosphorylase	SAMN09736479_1612_GH112	Experiment	PMID: 15933016	702459.BBPR_1055	99.2	Bifidobacterium bifidum	88.2	88.2	Yes	intracellular	Absent
SAMEA5851900_1065_GH112	GH112	β-galactosyl-N-acetylhexosamine phosphorylase / galacto-N-biose/lacto-N-biose I phosphorylase	GH112 - GNB/LNB I phosphorylase	β-1,3-galactosyl-N-acetylhexosamine phosphorylase / galacto-N-biose/lacto-N-biose I phosphorylase	SAMN09736479_1612_GH112	Experiment	PMID: 15933016	702459.BBPR_1055	99.1	Bifidobacterium bifidum	88.2	88.2	Yes	intracellular	Absent
SAMN11944614_1348_GH112	GH112	β-galactosyl-N-acetylhexosamine phosphorylase / galacto-N-biose/lacto-N-biose I phosphorylase	GH112 - GNB/LNB I phosphorylase	β-1,3-galactosyl-N-acetylhexosamine phosphorylase / galacto-N-biose/lacto-N-biose I phosphorylase	SAMN09736479_1612_GH112	Experiment	PMID: 15933016	702459.BBPR_1055	99.1	Bifidobacterium bifidum	88.2	88.2	Yes	intracellular	Absent
SAMN09734861_1000_GH112	GH112	β-galactosyl-N-acetylhexosamine phosphorylase / galacto-N-biose/lacto-N-biose I phosphorylase	GH112 - GNB/LNB I phosphorylase	β-1,3-galactosyl-N-acetylhexosamine phosphorylase / galacto-N-biose/lacto-N-biose I phosphorylase	SAMN09736479_1612_GH112	Experiment	PMID: 15933016	702459.BBPR_1055	99.2	Bifidobacterium bifidum	88.2	88.2	Yes	intracellular	Absent
SAMN09736968_207_GH112	GH112	β-galactosyl-N-acetylhexosamine phosphorylase / galacto-N-biose/lacto-N-biose I phosphorylase	GH112 - GNB/LNB I phosphorylase	β-1,3-galactosyl-N-acetylhexosamine phosphorylase / galacto-N-biose/lacto-N-biose I phosphorylase	SAMN09736479_1612_GH112	Experiment	PMID: 15933016	702459.BBPR_1055	98.7	Bifidobacterium bifidum	88.2	88.2	Yes	intracellular	Absent
SAMN15532514_963_GH112	GH112	β-galactosyl-N-acetylhexosamine phosphorylase / galacto-N-biose/lacto-N-biose I phosphorylase	GH112 - GNB/LNB I phosphorylase	β-1,3-galactosyl-N-acetylhexosamine phosphorylase / galacto-N-biose/lacto-N-biose I phosphorylase	SAMN09736479_1612_GH112	Experiment	PMID: 15933016	702459.BBPR_1055	98.5	Bifidobacterium bifidum	88.2	88.2	Yes	intracellular	Absent
SAMD00061040_1061_GH112	GH112	β-galactosyl-N-acetylhexosamine phosphorylase / galacto-N-biose/lacto-N-biose I phosphorylase	GH112 - GNB/LNB I phosphorylase	β-1,3-galactosyl-N-acetylhexosamine phosphorylase / galacto-N-biose/lacto-N-biose I phosphorylase	SAMN09736479_1612_GH112	Experiment	PMID: 15933016	702459.BBPR_1055	99.2	Bifidobacterium bifidum	88.2	88.2	Yes	intracellular	Absent
SAMN11944602_1206_GH112	GH112	β-galactosyl-N-acetylhexosamine phosphorylase / galacto-N-biose/lacto-N-biose I phosphorylase	GH112 - GNB/LNB I phosphorylase	β-1,3-galactosyl-N-acetylhexosamine phosphorylase / galacto-N-biose/lacto-N-biose I phosphorylase	SAMN09736479_1612_GH112	Experiment	PMID: 15933016	702459.BBPR_1055	99.1	Bifidobacterium bifidum	88.2	88.2	Yes	intracellular	Absent
SAMN09734209_969_GH112	GH112	β-galactosyl-N-acetylhexosamine phosphorylase / galacto-N-biose/lacto-N-biose I phosphorylase	GH112 - GNB/LNB I phosphorylase	β-1,3-galactosyl-N-acetylhexosamine phosphorylase / galacto-N-biose/lacto-N-biose I phosphorylase	SAMN09736479_1612_GH112	Experiment	PMID: 15933016	702459.BBPR_1055	98.7	Bifidobacterium bifidum	88.2	88.2	Yes	intracellular	Absent
SAMN09736965_1427_GH112	GH112	β-galactosyl-N-acetylhexosamine phosphorylase / galacto-N-biose/lacto-N-biose I phosphorylase	GH112 - GNB/LNB I phosphorylase	β-1,3-galactosyl-N-acetylhexosamine phosphorylase / galacto-N-biose/lacto-N-biose I phosphorylase	SAMN09736479_1612_GH112	Experiment	PMID: 15933016	702459.BBPR_1055	99.2	Bifidobacterium bifidum	88.2	88.2	Yes	intracellular	Absent
SAMN09734868_737_GH112	GH112	β-galactosyl-N-acetylhexosamine phosphorylase / galacto-N-biose/lacto-N-biose I phosphorylase	GH112 - GNB/LNB I phosphorylase	β-1,3-galactosyl-N-acetylhexosamine phosphorylase / galacto-N-biose/lacto-N-biose I phosphorylase	SAMN09736479_1612_GH112	Experiment	PMID: 15933016	702459.BBPR_1055	99.2	Bifidobacterium bifidum	88.2	88.2	Yes	intracellular	Absent
SAMN09736987_1453_GH112	GH112	β-galactosyl-N-acetylhexosamine phosphorylase / galacto-N-biose/lacto-N-biose I phosphorylase	GH112 - GNB/LNB I phosphorylase	β-1,3-galactosyl-N-acetylhexosamine phosphorylase / galacto-N-biose/lacto-N-biose I phosphorylase	SAMN09736479_1612_GH112	Experiment	PMID: 15933016	702459.BBPR_1055	99.1	Bifidobacterium bifidum	88.2	88.2	Yes	intracellular	Absent
SAMN02603510_1070_GH112	GH112	β-galactosyl-N-acetylhexosamine phosphorylase / galacto-N-biose/lacto-N-biose I phosphorylase	GH112 - GNB/LNB I phosphorylase	β-1,3-galactosyl-N-acetylhexosamine phosphorylase / galacto-N-biose/lacto-N-biose I phosphorylase	SAMN09736479_1612_GH112	Experiment	PMID: 15933016	702459.BBPR_1055	100	Bifidobacterium bifidum	88.2	88.2	Yes	intracellular	Absent
SAMN14389522_1212_GH112	GH112	β-galactosyl-N-acetylhexosamine phosphorylase / galacto-N-biose/lacto-N-biose I phosphorylase	GH112 - GNB/LNB I phosphorylase	β-1,3-galactosyl-N-acetylhexosamine phosphorylase / galacto-N-biose/lacto-N-biose I phosphorylase	SAMN09736479_1612_GH112	Experiment	PMID: 15933016	702459.BBPR_1055	99.1	Bifidobacterium bifidum	88.2	88.2	Yes	intracellular	Absent
SAMN16793263_294_GH112	GH112	β-galactosyl-N-acetylhexosamine phosphorylase / galacto-N-biose/lacto-N-biose I phosphorylase	GH112 - GNB/LNB I phosphorylase	β-1,3-galactosyl-N-acetylhexosamine phosphorylase / galacto-N-biose/lacto-N-biose I phosphorylase	SAMN09736479_1612_GH112	Experiment	PMID: 15933016	702459.BBPR_1055	99.2	Bifidobacterium bifidum	88.2	88.2	Yes	intracellular	Absent
SAMN10239585_296_GH112	GH112	β-galactosyl-N-acetylhexosamine phosphorylase / galacto-N-biose/lacto-N-biose I phosphorylase	GH112 - GNB/LNB I phosphorylase	β-1,3-galactosyl-N-acetylhexosamine phosphorylase / galacto-N-biose/lacto-N-biose I phosphorylase	SAMN09736479_1612_GH112	Experiment	PMID: 15933016	702459.BBPR_1055	99.7	Bifidobacterium bifidum	88.2	88.2	Yes	intracellular	Absent
SAMN06621707_468_GH112	GH112	β-galactosyl-N-acetylhexosamine phosphorylase / galacto-N-biose/lacto-N-biose I phosphorylase	GH112 - GNB/LNB I phosphorylase	β-1,3-galactosyl-N-acetylhexosamine phosphorylase / galacto-N-biose/lacto-N-biose I phosphorylase	SAMN09736479_1612_GH112	Experiment	PMID: 15933016	702459.BBPR_1055	99.7	Bifidobacterium bifidum	88.2	88.2	Yes	intracellular	Absent
SAMN09736904_1050_GH112	GH112	β-galactosyl-N-acetylhexosamine phosphorylase / galacto-N-biose/lacto-N-biose I phosphorylase	GH112 - GNB/LNB I phosphorylase	β-1,3-galactosyl-N-acetylhexosamine phosphorylase / galacto-N-biose/lacto-N-biose I phosphorylase	SAMN09736479_1612_GH112	Experiment	PMID: 15933016	702459.BBPR_1055	98.9	Bifidobacterium bifidum	88.2	88.2	Yes	intracellular	Absent
SAMN02673426_1560_GH112	GH112	β-galactosyl-N-acetylhexosamine phosphorylase / galacto-N-biose/lacto-N-biose I phosphorylase	GH112 - GNB/LNB I phosphorylase	β-1,3-galactosyl-N-acetylhexosamine phosphorylase / galacto-N-biose/lacto-N-biose I phosphorylase	SAMN09736479_1612_GH112	Experiment	PMID: 15933016	702459.BBPR_1055	99.2	Bifidobacterium bifidum	88.2	88.2	Yes	intracellular	Absent
SAMN11944609_1250_GH112	GH112	β-galactosyl-N-acetylhexosamine phosphorylase / galacto-N-biose/lacto-N-biose I phosphorylase	GH112 - GNB/LNB I phosphorylase	β-1,3-galactosyl-N-acetylhexosamine phosphorylase / galacto-N-biose/lacto-N-biose I phosphorylase	SAMN09736479_1612_GH112	Experiment	PMID: 15933016	702459.BBPR_1055	99.1	Bifidobacterium bifidum	88.2	88.2	Yes	intracellular	Absent
SAMN15880062_537_GH112	GH112	β-galactosyl-N-acetylhexosamine phosphorylase / galacto-N-biose/lacto-N-biose I phosphorylase	GH112 - GNB/LNB I phosphorylase	β-1,3-galactosyl-N-acetylhexosamine phosphorylase / galacto-N-biose/lacto-N-biose I phosphorylase	SAMN09736479_1612_GH112	Experiment	PMID: 15933016	702459.BBPR_1055	99.3	Bifidobacterium bifidum	88.2	88.2	Yes	intracellular	Absent
SAMN03097398_1775_GH112	GH112	β-galactosyl-N-acetylhexosamine phosphorylase / galacto-N-biose/lacto-N-biose I phosphorylase	GH112 - GNB/LNB I phosphorylase	β-1,3-galactosyl-N-acetylhexosamine phosphorylase / galacto-N-biose/lacto-N-biose I phosphorylase	SAMN09736479_1612_GH112	Experiment	PMID: 15933016	702459.BBPR_1055	99.6	Bifidobacterium bifidum	88.2	88.2	Yes	intracellular	Absent
SAMN07484235_1065_GH112	GH112	β-galactosyl-N-acetylhexosamine phosphorylase / galacto-N-biose/lacto-N-biose I phosphorylase	GH112 - GNB/LNB I phosphorylase	β-1,3-galactosyl-N-acetylhexosamine phosphorylase / galacto-N-biose/lacto-N-biose I phosphorylase	SAMN09736479_1612_GH112	Experiment	PMID: 15933016	702459.BBPR_1055	99.1	Bifidobacterium bifidum	88.2	88.2	Yes	intracellular	Absent
SAMN09736884_995_GH112	GH112	β-galactosyl-N-acetylhexosamine phosphorylase / galacto-N-biose/lacto-N-biose I phosphorylase	GH112 - GNB/LNB I phosphorylase	β-1,3-galactosyl-N-acetylhexosamine phosphorylase / galacto-N-biose/lacto-N-biose I phosphorylase	SAMN09736479_1612_GH112	Experiment	PMID: 15933016	702459.BBPR_1055	98.5	Bifidobacterium bifidum	88.2	88.2	Yes	intracellular	Absent
SAMN06546816_822_GH112	GH112	β-galactosyl-N-acetylhexosamine phosphorylase / galacto-N-biose/lacto-N-biose I phosphorylase	GH112 - GNB/LNB I phosphorylase	β-1,3-galactosyl-N-acetylhexosamine phosphorylase / galacto-N-biose/lacto-N-biose I phosphorylase	SAMN09736479_1612_GH112	Experiment	PMID: 15933016	702459.BBPR_1055	98.8	Bifidobacterium bifidum	88.2	88.2	Yes	intracellular	Absent
SAMN03103719_1486_GH112	GH112	β-galactosyl-N-acetylhexosamine phosphorylase / galacto-N-biose/lacto-N-biose I phosphorylase	GH112 - GNB/LNB I phosphorylase	β-1,3-galactosyl-N-acetylhexosamine phosphorylase / galacto-N-biose/lacto-N-biose I phosphorylase	SAMN09736479_1612_GH112	Experiment	PMID: 15933016	702459.BBPR_1055	98.9	Bifidobacterium bifidum	88.2	88.2	Yes	intracellular	Absent
SAMN04155634_1166_GH112	GH112	β-galactosyl-N-acetylhexosamine phosphorylase / galacto-N-biose/lacto-N-biose I phosphorylase	GH112 - GNB/LNB I phosphorylase	β-1,3-galactosyl-N-acetylhexosamine phosphorylase / galacto-N-biose/lacto-N-biose I phosphorylase	SAMN09736479_1612_GH112	Experiment	PMID: 15933016	702459.BBPR_1055	97.7	Bifidobacterium bifidum	88.2	88.2	Yes	intracellular	Absent
SAMN03097400_1560_GH112	GH112	β-galactosyl-N-acetylhexosamine phosphorylase / galacto-N-biose/lacto-N-biose I phosphorylase	GH112 - GNB/LNB I phosphorylase	β-1,3-galactosyl-N-acetylhexosamine phosphorylase / galacto-N-biose/lacto-N-biose I phosphorylase	SAMN09736479_1612_GH112	Experiment	PMID: 15933016	702459.BBPR_1055	100	Bifidobacterium bifidum	88.2	88.2	Yes	intracellular	Absent
SAMN11944608_1073_GH112	GH112	β-galactosyl-N-acetylhexosamine phosphorylase / galacto-N-biose/lacto-N-biose I phosphorylase	GH112 - GNB/LNB I phosphorylase	β-1,3-galactosyl-N-acetylhexosamine phosphorylase / galacto-N-biose/lacto-N-biose I phosphorylase	SAMN09736479_1612_GH112	Experiment	PMID: 15933016	702459.BBPR_1055	96.9	Bifidobacterium bifidum	88.2	88.2	Yes	intracellular	Absent
SAMN09736889_885_GH112	GH112	β-galactosyl-N-acetylhexosamine phosphorylase / galacto-N-biose/lacto-N-biose I phosphorylase	GH112 - GNB/LNB I phosphorylase	β-1,3-galactosyl-N-acetylhexosamine phosphorylase / galacto-N-biose/lacto-N-biose I phosphorylase	SAMN09736479_1612_GH112	Experiment	PMID: 15933016	702459.BBPR_1055	99.2	Bifidobacterium bifidum	88.2	88.2	Yes	intracellular	Absent
SAMN11944600_1272_GH112	GH112	β-galactosyl-N-acetylhexosamine phosphorylase / galacto-N-biose/lacto-N-biose I phosphorylase	GH112 - GNB/LNB I phosphorylase	β-1,3-galactosyl-N-acetylhexosamine phosphorylase / galacto-N-biose/lacto-N-biose I phosphorylase	SAMN09736479_1612_GH112	Experiment	PMID: 15933016	702459.BBPR_1055	99.1	Bifidobacterium bifidum	88.2	88.2	Yes	intracellular	Absent
SAMN08949003_919_GH112	GH112	β-galactosyl-N-acetylhexosamine phosphorylase / galacto-N-biose/lacto-N-biose I phosphorylase	GH112 - GNB/LNB I phosphorylase	β-1,3-galactosyl-N-acetylhexosamine phosphorylase / galacto-N-biose/lacto-N-biose I phosphorylase	SAMN09736479_1612_GH112	Experiment	PMID: 15933016	702459.BBPR_1055	99.7	Bifidobacterium bifidum	88.2	88.2	Yes	intracellular	Absent
SAMN02603395_1024_GH112	GH112	β-galactosyl-N-acetylhexosamine phosphorylase / galacto-N-biose/lacto-N-biose I phosphorylase	GH112 - GNB/LNB I phosphorylase	β-1,3-galactosyl-N-acetylhexosamine phosphorylase / galacto-N-biose/lacto-N-biose I phosphorylase	SAMN09736479_1612_GH112	Experiment	PMID: 15933016	702459.BBPR_1055	99.2	Bifidobacterium bifidum	88.2	88.2	Yes	intracellular	Absent
SAMN03103720_1600_GH112	GH112	β-galactosyl-N-acetylhexosamine phosphorylase / galacto-N-biose/lacto-N-biose I phosphorylase	GH112 - GNB/LNB I phosphorylase	β-1,3-galactosyl-N-acetylhexosamine phosphorylase / galacto-N-biose/lacto-N-biose I phosphorylase	SAMN09736479_1612_GH112	Experiment	PMID: 15933016	702459.BBPR_1055	98.3	Bifidobacterium bifidum	88.2	88.2	Yes	intracellular	Absent
SAMN09736871_825_GH112	GH112	β-galactosyl-N-acetylhexosamine phosphorylase / galacto-N-biose/lacto-N-biose I phosphorylase	GH112 - GNB/LNB I phosphorylase	β-1,3-galactosyl-N-acetylhexosamine phosphorylase / galacto-N-biose/lacto-N-biose I phosphorylase	SAMN09736479_1612_GH112	Experiment	PMID: 15933016	702459.BBPR_1055	99.1	Bifidobacterium bifidum	88.2	88.2	Yes	intracellular	Absent
SAMN15532763_1473_GH112	GH112	β-galactosyl-N-acetylhexosamine phosphorylase / galacto-N-biose/lacto-N-biose I phosphorylase	GH112 - GNB/LNB I phosphorylase	β-1,3-galactosyl-N-acetylhexosamine phosphorylase / galacto-N-biose/lacto-N-biose I phosphorylase	SAMN09736479_1612_GH112	Experiment	PMID: 15933016	702459.BBPR_1055	98.9	Bifidobacterium bifidum	88.2	88.2	Yes	intracellular	Absent
SAMN03097403_1639_GH112	GH112	β-galactosyl-N-acetylhexosamine phosphorylase / galacto-N-biose/lacto-N-biose I phosphorylase	GH112 - GNB/LNB I phosphorylase	β-1,3-galactosyl-N-acetylhexosamine phosphorylase / galacto-N-biose/lacto-N-biose I phosphorylase	SAMN09736479_1612_GH112	Experiment	PMID: 15933016	702459.BBPR_1055	99.7	Bifidobacterium bifidum	88.2	88.2	Yes	intracellular	Absent
SAMN02463676_871_GH112	GH112	β-galactosyl-N-acetylhexosamine phosphorylase / galacto-N-biose/lacto-N-biose I phosphorylase	GH112 - GNB/LNB I phosphorylase	β-1,3-galactosyl-N-acetylhexosamine phosphorylase / galacto-N-biose/lacto-N-biose I phosphorylase	SAMN09736479_1612_GH112	Experiment	PMID: 15933016	702459.BBPR_1055	99.1	Bifidobacterium bifidum	88.2	88.2	Yes	intracellular	Absent
SAMN09736543_91_GH112	GH112	β-galactosyl-N-acetylhexosamine phosphorylase / galacto-N-biose/lacto-N-biose I phosphorylase	GH112 - GNB/LNB I phosphorylase	β-1,3-galactosyl-N-acetylhexosamine phosphorylase / galacto-N-biose/lacto-N-biose I phosphorylase	SAMN09736479_1612_GH112	Experiment	PMID: 15933016	702459.BBPR_1055	98.3	Bifidobacterium bifidum	88.2	88.2	Yes	intracellular	Absent
SAMN11944610_912_GH112	GH112	β-galactosyl-N-acetylhexosamine phosphorylase / galacto-N-biose/lacto-N-biose I phosphorylase	GH112 - GNB/LNB I phosphorylase	β-1,3-galactosyl-N-acetylhexosamine phosphorylase / galacto-N-biose/lacto-N-biose I phosphorylase	SAMN09736479_1612_GH112	Experiment	PMID: 15933016	702459.BBPR_1055	99.1	Bifidobacterium bifidum	88.2	88.2	Yes	intracellular	Absent
SAMN09736890_1435_GH112	GH112	β-galactosyl-N-acetylhexosamine phosphorylase / galacto-N-biose/lacto-N-biose I phosphorylase	GH112 - GNB/LNB I phosphorylase	β-1,3-galactosyl-N-acetylhexosamine phosphorylase / galacto-N-biose/lacto-N-biose I phosphorylase	SAMN09736479_1612_GH112	Experiment	PMID: 15933016	702459.BBPR_1055	99.2	Bifidobacterium bifidum	88.2	88.2	Yes	intracellular	Absent
SAMN11944598_296_GH112	GH112	β-galactosyl-N-acetylhexosamine phosphorylase / galacto-N-biose/lacto-N-biose I phosphorylase	GH112 - GNB/LNB I phosphorylase	β-1,3-galactosyl-N-acetylhexosamine phosphorylase / galacto-N-biose/lacto-N-biose I phosphorylase	SAMN09736479_1612_GH112	Experiment	PMID: 15933016	702459.BBPR_1055	99.7	Bifidobacterium bifidum	88.2	88.2	Yes	intracellular	Absent
SAMD00047595_1684_GH112	GH112	β-galactosyl-N-acetylhexosamine phosphorylase / galacto-N-biose/lacto-N-biose I phosphorylase	GH112 - GNB/LNB I phosphorylase	β-1,3-galactosyl-N-acetylhexosamine phosphorylase / galacto-N-biose/lacto-N-biose I phosphorylase	SAMN09736479_1612_GH112	Experiment	PMID: 15933016	702459.BBPR_1055	96.4	Bifidobacterium bifidum	88.2	88.2	Yes	intracellular	Absent
SAMN09736987_1142_GH112	GH112	β-galactosyl-N-acetylhexosamine phosphorylase / galacto-N-biose/lacto-N-biose I phosphorylase	GH112 - GNB/LNB I phosphorylase	β-1,3-galactosyl-N-acetylhexosamine phosphorylase / galacto-N-biose/lacto-N-biose I phosphorylase	SAMN09736479_1612_GH112	Experiment	PMID: 15933016	702459.BBPR_0233	97.6	Bifidobacterium bifidum	88.2	88.2	Yes	intracellular	Absent
SAMN15532543_1234_GH112	GH112	β-galactosyl-N-acetylhexosamine phosphorylase / galacto-N-biose/lacto-N-biose I phosphorylase	GH112 - GNB/LNB I phosphorylase	β-1,3-galactosyl-N-acetylhexosamine phosphorylase / galacto-N-biose/lacto-N-biose I phosphorylase	SAMN09736479_1612_GH112	Experiment	PMID: 15933016	702459.BBPR_0233	99.2	Bifidobacterium bifidum	88.2	88.2	Yes	intracellular	Absent
SAMN09734857_770_GH112	GH112	β-galactosyl-N-acetylhexosamine phosphorylase / galacto-N-biose/lacto-N-biose I phosphorylase	GH112 - GNB/LNB I phosphorylase	β-1,3-galactosyl-N-acetylhexosamine phosphorylase / galacto-N-biose/lacto-N-biose I phosphorylase	SAMN09736479_1612_GH112	Experiment	PMID: 15933016	702459.BBPR_0233	99.3	Bifidobacterium bifidum	88.2	88.2	Yes	intracellular	Absent
SAMN11944601_731_GH112	GH112	β-galactosyl-N-acetylhexosamine phosphorylase / galacto-N-biose/lacto-N-biose I phosphorylase	GH112 - GNB/LNB I phosphorylase	β-1,3-galactosyl-N-acetylhexosamine phosphorylase / galacto-N-biose/lacto-N-biose I phosphorylase	SAMN09736479_1612_GH112	Experiment	PMID: 15933016	702459.BBPR_0233	99.2	Bifidobacterium bifidum	88.2	88.2	Yes	intracellular	Absent
SAMN09734792_144_GH112	GH112	β-galactosyl-N-acetylhexosamine phosphorylase / galacto-N-biose/lacto-N-biose I phosphorylase	GH112 - GNB/LNB I phosphorylase	β-1,3-galactosyl-N-acetylhexosamine phosphorylase / galacto-N-biose/lacto-N-biose I phosphorylase	SAMN09736479_1612_GH112	Experiment	PMID: 15933016	702459.BBPR_0233	99.5	Bifidobacterium bifidum	88.2	88.2	Yes	intracellular	Absent
SAMN03097401_745_GH112	GH112	β-galactosyl-N-acetylhexosamine phosphorylase / galacto-N-biose/lacto-N-biose I phosphorylase	GH112 - GNB/LNB I phosphorylase	β-1,3-galactosyl-N-acetylhexosamine phosphorylase / galacto-N-biose/lacto-N-biose I phosphorylase	SAMN09736479_1612_GH112	Experiment	PMID: 15933016	702459.BBPR_0233	99.5	Bifidobacterium bifidum	88.2	88.2	Yes	intracellular	Absent
SAMEA4063017_136_GH112	GH112	β-galactosyl-N-acetylhexosamine phosphorylase / galacto-N-biose/lacto-N-biose I phosphorylase	GH112 - GNB/LNB I phosphorylase	β-1,3-galactosyl-N-acetylhexosamine phosphorylase / galacto-N-biose/lacto-N-biose I phosphorylase	SAMN09736479_1612_GH112	Experiment	PMID: 15933016	702459.BBPR_0233	99.9	Bifidobacterium bifidum	88.2	88.2	Yes	intracellular	Absent
SAMN06546870_1237_GH112	GH112	β-galactosyl-N-acetylhexosamine phosphorylase / galacto-N-biose/lacto-N-biose I phosphorylase	GH112 - GNB/LNB I phosphorylase	β-1,3-galactosyl-N-acetylhexosamine phosphorylase / galacto-N-biose/lacto-N-biose I phosphorylase	SAMN09736479_1612_GH112	Experiment	PMID: 15933016	702459.BBPR_0233	99.5	Bifidobacterium bifidum	88.2	88.2	Yes	intracellular	Absent
SAMD00078038_1120_GH112	GH112	β-galactosyl-N-acetylhexosamine phosphorylase / galacto-N-biose/lacto-N-biose I phosphorylase	GH112 - GNB/LNB I phosphorylase	β-1,3-galactosyl-N-acetylhexosamine phosphorylase / galacto-N-biose/lacto-N-biose I phosphorylase	SAMN09736479_1612_GH112	Experiment	PMID: 15933016	702459.BBPR_0233	99.9	Bifidobacterium bifidum	88.2	88.2	Yes	intracellular	Absent
SAMN03097405_687_GH112	GH112	β-galactosyl-N-acetylhexosamine phosphorylase / galacto-N-biose/lacto-N-biose I phosphorylase	GH112 - GNB/LNB I phosphorylase	β-1,3-galactosyl-N-acetylhexosamine phosphorylase / galacto-N-biose/lacto-N-biose I phosphorylase	SAMN09736479_1612_GH112	Experiment	PMID: 15933016	702459.BBPR_0233	100	Bifidobacterium bifidum	88.2	88.2	Yes	intracellular	Absent
SAMN06140833_859_GH112	GH112	β-galactosyl-N-acetylhexosamine phosphorylase / galacto-N-biose/lacto-N-biose I phosphorylase	GH112 - GNB/LNB I phosphorylase	β-1,3-galactosyl-N-acetylhexosamine phosphorylase / galacto-N-biose/lacto-N-biose I phosphorylase	SAMN09736479_1612_GH112	Experiment	PMID: 15933016	702459.BBPR_0233	99.5	Bifidobacterium bifidum	88.2	88.2	Yes	intracellular	Absent
SAMN11944593_919_GH112	GH112	β-galactosyl-N-acetylhexosamine phosphorylase / galacto-N-biose/lacto-N-biose I phosphorylase	GH112 - GNB/LNB I phosphorylase	β-1,3-galactosyl-N-acetylhexosamine phosphorylase / galacto-N-biose/lacto-N-biose I phosphorylase	SAMN09736479_1612_GH112	Experiment	PMID: 15933016	702459.BBPR_0233	99.9	Bifidobacterium bifidum	88.2	88.2	Yes	intracellular	Absent
SAMN03097402_673_GH112	GH112	β-galactosyl-N-acetylhexosamine phosphorylase / galacto-N-biose/lacto-N-biose I phosphorylase	GH112 - GNB/LNB I phosphorylase	β-1,3-galactosyl-N-acetylhexosamine phosphorylase / galacto-N-biose/lacto-N-biose I phosphorylase	SAMN09736479_1612_GH112	Experiment	PMID: 15933016	702459.BBPR_0233	99.6	Bifidobacterium bifidum	88.2	88.2	Yes	intracellular	Absent
SAMN09734784_1268_GH112	GH112	β-galactosyl-N-acetylhexosamine phosphorylase / galacto-N-biose/lacto-N-biose I phosphorylase	GH112 - GNB/LNB I phosphorylase	β-1,3-galactosyl-N-acetylhexosamine phosphorylase / galacto-N-biose/lacto-N-biose I phosphorylase	SAMN09736479_1612_GH112	Experiment	PMID: 15933016	702459.BBPR_0233	99.5	Bifidobacterium bifidum	88.2	88.2	Yes	intracellular	Absent
SAMN03271680_273_GH112	GH112	β-galactosyl-N-acetylhexosamine phosphorylase / galacto-N-biose/lacto-N-biose I phosphorylase	GH112 - GNB/LNB I phosphorylase	β-1,3-galactosyl-N-acetylhexosamine phosphorylase / galacto-N-biose/lacto-N-biose I phosphorylase	SAMN09736479_1612_GH112	Experiment	PMID: 15933016	702459.BBPR_0233	99.9	Bifidobacterium bifidum	88.2	88.2	Yes	intracellular	Absent
SAMN10863272_73_GH112	GH112	β-galactosyl-N-acetylhexosamine phosphorylase / galacto-N-biose/lacto-N-biose I phosphorylase	GH112 - GNB/LNB I phosphorylase	β-1,3-galactosyl-N-acetylhexosamine phosphorylase / galacto-N-biose/lacto-N-biose I phosphorylase	SAMN09736479_1612_GH112	Experiment	PMID: 15933016	702459.BBPR_0233	99.3	Bifidobacterium bifidum	88.2	88.2	Yes	intracellular	Absent
SAMN09736964_1015_GH112	GH112	β-galactosyl-N-acetylhexosamine phosphorylase / galacto-N-biose/lacto-N-biose I phosphorylase	GH112 - GNB/LNB I phosphorylase	β-1,3-galactosyl-N-acetylhexosamine phosphorylase / galacto-N-biose/lacto-N-biose I phosphorylase	SAMN09736479_1612_GH112	Experiment	PMID: 15933016	702459.BBPR_0233	99.3	Bifidobacterium bifidum	88.2	88.2	Yes	intracellular	Absent
SAMN11944596_1460_GH112	GH112	β-galactosyl-N-acetylhexosamine phosphorylase / galacto-N-biose/lacto-N-biose I phosphorylase	GH112 - GNB/LNB I phosphorylase	β-1,3-galactosyl-N-acetylhexosamine phosphorylase / galacto-N-biose/lacto-N-biose I phosphorylase	SAMN09736479_1612_GH112	Experiment	PMID: 15933016	702459.BBPR_0233	99.9	Bifidobacterium bifidum	88.2	88.2	Yes	intracellular	Absent
SAMN02603486_219_GH112	GH112	β-galactosyl-N-acetylhexosamine phosphorylase / galacto-N-biose/lacto-N-biose I phosphorylase	GH112 - GNB/LNB I phosphorylase	β-1,3-galactosyl-N-acetylhexosamine phosphorylase / galacto-N-biose/lacto-N-biose I phosphorylase	SAMN09736479_1612_GH112	Experiment	PMID: 15933016	702459.BBPR_0233	99.3	Bifidobacterium bifidum	88.2	88.2	Yes	intracellular	Absent
SAMN09737006_242_GH112	GH112	β-galactosyl-N-acetylhexosamine phosphorylase / galacto-N-biose/lacto-N-biose I phosphorylase	GH112 - GNB/LNB I phosphorylase	β-1,3-galactosyl-N-acetylhexosamine phosphorylase / galacto-N-biose/lacto-N-biose I phosphorylase	SAMN09736479_1612_GH112	Experiment	PMID: 15933016	702459.BBPR_0233	99.7	Bifidobacterium bifidum	88.2	88.2	Yes	intracellular	Absent
SAMN17735950_937_GH112	GH112	β-galactosyl-N-acetylhexosamine phosphorylase / galacto-N-biose/lacto-N-biose I phosphorylase	GH112 - GNB/LNB I phosphorylase	β-1,3-galactosyl-N-acetylhexosamine phosphorylase / galacto-N-biose/lacto-N-biose I phosphorylase	SAMN09736479_1612_GH112	Experiment	PMID: 15933016	702459.BBPR_0233	99.3	Bifidobacterium bifidum	88.2	88.2	Yes	intracellular	Absent
SAMN15880060_90_GH112	GH112	β-galactosyl-N-acetylhexosamine phosphorylase / galacto-N-biose/lacto-N-biose I phosphorylase	GH112 - GNB/LNB I phosphorylase	β-1,3-galactosyl-N-acetylhexosamine phosphorylase / galacto-N-biose/lacto-N-biose I phosphorylase	SAMN09736479_1612_GH112	Experiment	PMID: 15933016	702459.BBPR_0233	99.5	Bifidobacterium bifidum	88.2	88.2	Yes	intracellular	Absent
SAMN11944599_918_GH112	GH112	β-galactosyl-N-acetylhexosamine phosphorylase / galacto-N-biose/lacto-N-biose I phosphorylase	GH112 - GNB/LNB I phosphorylase	β-1,3-galactosyl-N-acetylhexosamine phosphorylase / galacto-N-biose/lacto-N-biose I phosphorylase	SAMN09736479_1612_GH112	Experiment	PMID: 15933016	702459.BBPR_0233	99.9	Bifidobacterium bifidum	88.2	88.2	Yes	intracellular	Absent
SAMN06546883_814_GH112	GH112	β-galactosyl-N-acetylhexosamine phosphorylase / galacto-N-biose/lacto-N-biose I phosphorylase	GH112 - GNB/LNB I phosphorylase	β-1,3-galactosyl-N-acetylhexosamine phosphorylase / galacto-N-biose/lacto-N-biose I phosphorylase	SAMN09736479_1612_GH112	Experiment	PMID: 15933016	702459.BBPR_0233	99.2	Bifidobacterium bifidum	88.2	88.2	Yes	intracellular	Absent
SAMN11944615_763_GH112	GH112	β-galactosyl-N-acetylhexosamine phosphorylase / galacto-N-biose/lacto-N-biose I phosphorylase	GH112 - GNB/LNB I phosphorylase	β-1,3-galactosyl-N-acetylhexosamine phosphorylase / galacto-N-biose/lacto-N-biose I phosphorylase	SAMN09736479_1612_GH112	Experiment	PMID: 15933016	702459.BBPR_0233	99.2	Bifidobacterium bifidum	88.2	88.2	Yes	intracellular	Absent
SAMN08949001_81_GH112	GH112	β-galactosyl-N-acetylhexosamine phosphorylase / galacto-N-biose/lacto-N-biose I phosphorylase	GH112 - GNB/LNB I phosphorylase	β-1,3-galactosyl-N-acetylhexosamine phosphorylase / galacto-N-biose/lacto-N-biose I phosphorylase	SAMN09736479_1612_GH112	Experiment	PMID: 15933016	702459.BBPR_0233	99.5	Bifidobacterium bifidum	88.2	88.2	Yes	intracellular	Absent
SAMN11944604_724_GH112	GH112	β-galactosyl-N-acetylhexosamine phosphorylase / galacto-N-biose/lacto-N-biose I phosphorylase	GH112 - GNB/LNB I phosphorylase	β-1,3-galactosyl-N-acetylhexosamine phosphorylase / galacto-N-biose/lacto-N-biose I phosphorylase	SAMN09736479_1612_GH112	Experiment	PMID: 15933016	702459.BBPR_0233	99.2	Bifidobacterium bifidum	88.2	88.2	Yes	intracellular	Absent
SAMN11944591_562_GH112	GH112	β-galactosyl-N-acetylhexosamine phosphorylase / galacto-N-biose/lacto-N-biose I phosphorylase	GH112 - GNB/LNB I phosphorylase	β-1,3-galactosyl-N-acetylhexosamine phosphorylase / galacto-N-biose/lacto-N-biose I phosphorylase	SAMN09736479_1612_GH112	Experiment	PMID: 15933016	702459.BBPR_0233	99.9	Bifidobacterium bifidum	88.2	88.2	Yes	intracellular	Absent
SAMN11944594_1558_GH112	GH112	β-galactosyl-N-acetylhexosamine phosphorylase / galacto-N-biose/lacto-N-biose I phosphorylase	GH112 - GNB/LNB I phosphorylase	β-1,3-galactosyl-N-acetylhexosamine phosphorylase / galacto-N-biose/lacto-N-biose I phosphorylase	SAMN09736479_1612_GH112	Experiment	PMID: 15933016	702459.BBPR_0233	99.9	Bifidobacterium bifidum	88.2	88.2	Yes	intracellular	Absent
SAMD00078313_1383_GH112	GH112	β-galactosyl-N-acetylhexosamine phosphorylase / galacto-N-biose/lacto-N-biose I phosphorylase	GH112 - GNB/LNB I phosphorylase	β-1,3-galactosyl-N-acetylhexosamine phosphorylase / galacto-N-biose/lacto-N-biose I phosphorylase	SAMN09736479_1612_GH112	Experiment	PMID: 15933016	702459.BBPR_0233	99.5	Bifidobacterium bifidum	88.2	88.2	Yes	intracellular	Absent
SAMN09734860_781_GH112	GH112	β-galactosyl-N-acetylhexosamine phosphorylase / galacto-N-biose/lacto-N-biose I phosphorylase	GH112 - GNB/LNB I phosphorylase	β-1,3-galactosyl-N-acetylhexosamine phosphorylase / galacto-N-biose/lacto-N-biose I phosphorylase	SAMN09736479_1612_GH112	Experiment	PMID: 15933016	702459.BBPR_0233	99.3	Bifidobacterium bifidum	88.2	88.2	Yes	intracellular	Absent
SAMN09736979_243_GH112	GH112	β-galactosyl-N-acetylhexosamine phosphorylase / galacto-N-biose/lacto-N-biose I phosphorylase	GH112 - GNB/LNB I phosphorylase	β-1,3-galactosyl-N-acetylhexosamine phosphorylase / galacto-N-biose/lacto-N-biose I phosphorylase	SAMN09736479_1612_GH112	Experiment	PMID: 15933016	702459.BBPR_0233	99.6	Bifidobacterium bifidum	88.2	88.2	Yes	intracellular	Absent
SAMEA5851900_1849_GH112	GH112	β-galactosyl-N-acetylhexosamine phosphorylase / galacto-N-biose/lacto-N-biose I phosphorylase	GH112 - GNB/LNB I phosphorylase	β-1,3-galactosyl-N-acetylhexosamine phosphorylase / galacto-N-biose/lacto-N-biose I phosphorylase	SAMN09736479_1612_GH112	Experiment	PMID: 15933016	702459.BBPR_0233	99.9	Bifidobacterium bifidum	88.2	88.2	Yes	intracellular	Absent
SAMN11944614_1167_GH112	GH112	β-galactosyl-N-acetylhexosamine phosphorylase / galacto-N-biose/lacto-N-biose I phosphorylase	GH112 - GNB/LNB I phosphorylase	β-1,3-galactosyl-N-acetylhexosamine phosphorylase / galacto-N-biose/lacto-N-biose I phosphorylase	SAMN09736479_1612_GH112	Experiment	PMID: 15933016	702459.BBPR_0233	99.2	Bifidobacterium bifidum	88.2	88.2	Yes	intracellular	Absent
SAMN09734861_665_GH112	GH112	β-galactosyl-N-acetylhexosamine phosphorylase / galacto-N-biose/lacto-N-biose I phosphorylase	GH112 - GNB/LNB I phosphorylase	β-1,3-galactosyl-N-acetylhexosamine phosphorylase / galacto-N-biose/lacto-N-biose I phosphorylase	SAMN09736479_1612_GH112	Experiment	PMID: 15933016	702459.BBPR_0233	99.3	Bifidobacterium bifidum	88.2	88.2	Yes	intracellular	Absent
SAMN09736479_92_GH112	GH112	β-galactosyl-N-acetylhexosamine phosphorylase / galacto-N-biose/lacto-N-biose I phosphorylase	GH112 - GNB/LNB I phosphorylase	β-1,3-galactosyl-N-acetylhexosamine phosphorylase / galacto-N-biose/lacto-N-biose I phosphorylase	SAMN09736479_1612_GH112	Experiment	PMID: 15933016	702459.BBPR_0233	99.6	Bifidobacterium bifidum	88.2	88.2	Yes	intracellular	Absent
SAMN09736968_946_GH112	GH112	β-galactosyl-N-acetylhexosamine phosphorylase / galacto-N-biose/lacto-N-biose I phosphorylase	GH112 - GNB/LNB I phosphorylase	β-1,3-galactosyl-N-acetylhexosamine phosphorylase / galacto-N-biose/lacto-N-biose I phosphorylase	SAMN09736479_1612_GH112	Experiment	PMID: 15933016	702459.BBPR_0233	99.5	Bifidobacterium bifidum	88.2	88.2	Yes	intracellular	Absent
SAMN15532514_67_GH112	GH112	β-galactosyl-N-acetylhexosamine phosphorylase / galacto-N-biose/lacto-N-biose I phosphorylase	GH112 - GNB/LNB I phosphorylase	β-1,3-galactosyl-N-acetylhexosamine phosphorylase / galacto-N-biose/lacto-N-biose I phosphorylase	SAMN09736479_1612_GH112	Experiment	PMID: 15933016	702459.BBPR_0233	99.3	Bifidobacterium bifidum	88.2	88.2	Yes	intracellular	Absent
SAMD00061040_242_GH112	GH112	β-galactosyl-N-acetylhexosamine phosphorylase / galacto-N-biose/lacto-N-biose I phosphorylase	GH112 - GNB/LNB I phosphorylase	β-1,3-galactosyl-N-acetylhexosamine phosphorylase / galacto-N-biose/lacto-N-biose I phosphorylase	SAMN09736479_1612_GH112	Experiment	PMID: 15933016	702459.BBPR_0233	99.9	Bifidobacterium bifidum	88.2	88.2	Yes	intracellular	Absent
SAMN11944602_1049_GH112	GH112	β-galactosyl-N-acetylhexosamine phosphorylase / galacto-N-biose/lacto-N-biose I phosphorylase	GH112 - GNB/LNB I phosphorylase	β-1,3-galactosyl-N-acetylhexosamine phosphorylase / galacto-N-biose/lacto-N-biose I phosphorylase	SAMN09736479_1612_GH112	Experiment	PMID: 15933016	702459.BBPR_0233	99.2	Bifidobacterium bifidum	88.2	88.2	Yes	intracellular	Absent
SAMN09734209_1115_GH112	GH112	β-galactosyl-N-acetylhexosamine phosphorylase / galacto-N-biose/lacto-N-biose I phosphorylase	GH112 - GNB/LNB I phosphorylase	β-1,3-galactosyl-N-acetylhexosamine phosphorylase / galacto-N-biose/lacto-N-biose I phosphorylase	SAMN09736479_1612_GH112	Experiment	PMID: 15933016	702459.BBPR_0233	99.5	Bifidobacterium bifidum	88.2	88.2	Yes	intracellular	Absent
SAMN09736965_1101_GH112	GH112	β-galactosyl-N-acetylhexosamine phosphorylase / galacto-N-biose/lacto-N-biose I phosphorylase	GH112 - GNB/LNB I phosphorylase	β-1,3-galactosyl-N-acetylhexosamine phosphorylase / galacto-N-biose/lacto-N-biose I phosphorylase	SAMN09736479_1612_GH112	Experiment	PMID: 15933016	702459.BBPR_0233	99.5	Bifidobacterium bifidum	88.2	88.2	Yes	intracellular	Absent
SAMN09734868_1027_GH112	GH112	β-galactosyl-N-acetylhexosamine phosphorylase / galacto-N-biose/lacto-N-biose I phosphorylase	GH112 - GNB/LNB I phosphorylase	β-1,3-galactosyl-N-acetylhexosamine phosphorylase / galacto-N-biose/lacto-N-biose I phosphorylase	SAMN09736479_1612_GH112	Experiment	PMID: 15933016	702459.BBPR_0233	99.3	Bifidobacterium bifidum	88.2	88.2	Yes	intracellular	Absent
SAMN02603510_239_GH112	GH112	β-galactosyl-N-acetylhexosamine phosphorylase / galacto-N-biose/lacto-N-biose I phosphorylase	GH112 - GNB/LNB I phosphorylase	β-1,3-galactosyl-N-acetylhexosamine phosphorylase / galacto-N-biose/lacto-N-biose I phosphorylase	SAMN09736479_1612_GH112	Experiment	PMID: 15933016	702459.BBPR_0233	100	Bifidobacterium bifidum	88.2	88.2	Yes	intracellular	Absent
SAMN14389522_634_GH112	GH112	β-galactosyl-N-acetylhexosamine phosphorylase / galacto-N-biose/lacto-N-biose I phosphorylase	GH112 - GNB/LNB I phosphorylase	β-1,3-galactosyl-N-acetylhexosamine phosphorylase / galacto-N-biose/lacto-N-biose I phosphorylase	SAMN09736479_1612_GH112	Experiment	PMID: 15933016	702459.BBPR_0233	99.3	Bifidobacterium bifidum	88.2	88.2	Yes	intracellular	Absent
SAMN16793263_1118_GH112	GH112	β-galactosyl-N-acetylhexosamine phosphorylase / galacto-N-biose/lacto-N-biose I phosphorylase	GH112 - GNB/LNB I phosphorylase	β-1,3-galactosyl-N-acetylhexosamine phosphorylase / galacto-N-biose/lacto-N-biose I phosphorylase	SAMN09736479_1612_GH112	Experiment	PMID: 15933016	702459.BBPR_0233	99.9	Bifidobacterium bifidum	88.2	88.2	Yes	intracellular	Absent
SAMN10239585_1464_GH112	GH112	β-galactosyl-N-acetylhexosamine phosphorylase / galacto-N-biose/lacto-N-biose I phosphorylase	GH112 - GNB/LNB I phosphorylase	β-1,3-galactosyl-N-acetylhexosamine phosphorylase / galacto-N-biose/lacto-N-biose I phosphorylase	SAMN09736479_1612_GH112	Experiment	PMID: 15933016	702459.BBPR_0233	99.9	Bifidobacterium bifidum	88.2	88.2	Yes	intracellular	Absent
SAMN06621707_766_GH112	GH112	β-galactosyl-N-acetylhexosamine phosphorylase / galacto-N-biose/lacto-N-biose I phosphorylase	GH112 - GNB/LNB I phosphorylase	β-1,3-galactosyl-N-acetylhexosamine phosphorylase / galacto-N-biose/lacto-N-biose I phosphorylase	SAMN09736479_1612_GH112	Experiment	PMID: 15933016	702459.BBPR_0233	99.2	Bifidobacterium bifidum	88.2	88.2	Yes	intracellular	Absent
SAMN09736904_1347_GH112	GH112	β-galactosyl-N-acetylhexosamine phosphorylase / galacto-N-biose/lacto-N-biose I phosphorylase	GH112 - GNB/LNB I phosphorylase	β-1,3-galactosyl-N-acetylhexosamine phosphorylase / galacto-N-biose/lacto-N-biose I phosphorylase	SAMN09736479_1612_GH112	Experiment	PMID: 15933016	702459.BBPR_0233	99.3	Bifidobacterium bifidum	88.2	88.2	Yes	intracellular	Absent
SAMN02673426_743_GH112	GH112	β-galactosyl-N-acetylhexosamine phosphorylase / galacto-N-biose/lacto-N-biose I phosphorylase	GH112 - GNB/LNB I phosphorylase	β-1,3-galactosyl-N-acetylhexosamine phosphorylase / galacto-N-biose/lacto-N-biose I phosphorylase	SAMN09736479_1612_GH112	Experiment	PMID: 15933016	702459.BBPR_0233	99.9	Bifidobacterium bifidum	88.2	88.2	Yes	intracellular	Absent
SAMN11944609_1093_GH112	GH112	β-galactosyl-N-acetylhexosamine phosphorylase / galacto-N-biose/lacto-N-biose I phosphorylase	GH112 - GNB/LNB I phosphorylase	β-1,3-galactosyl-N-acetylhexosamine phosphorylase / galacto-N-biose/lacto-N-biose I phosphorylase	SAMN09736479_1612_GH112	Experiment	PMID: 15933016	702459.BBPR_0233	99.2	Bifidobacterium bifidum	88.2	88.2	Yes	intracellular	Absent
SAMN09736996_1235_GH112	GH112	β-galactosyl-N-acetylhexosamine phosphorylase / galacto-N-biose/lacto-N-biose I phosphorylase	GH112 - GNB/LNB I phosphorylase	β-1,3-galactosyl-N-acetylhexosamine phosphorylase / galacto-N-biose/lacto-N-biose I phosphorylase	SAMN09736479_1612_GH112	Experiment	PMID: 15933016	702459.BBPR_0233	99.5	Bifidobacterium bifidum	88.2	88.2	Yes	intracellular	Absent
SAMN07484235_1849_GH112	GH112	β-galactosyl-N-acetylhexosamine phosphorylase / galacto-N-biose/lacto-N-biose I phosphorylase	GH112 - GNB/LNB I phosphorylase	β-1,3-galactosyl-N-acetylhexosamine phosphorylase / galacto-N-biose/lacto-N-biose I phosphorylase	SAMN09736479_1612_GH112	Experiment	PMID: 15933016	702459.BBPR_0233	99.9	Bifidobacterium bifidum	88.2	88.2	Yes	intracellular	Absent
SAMN09736884_242_GH112	GH112	β-galactosyl-N-acetylhexosamine phosphorylase / galacto-N-biose/lacto-N-biose I phosphorylase	GH112 - GNB/LNB I phosphorylase	β-1,3-galactosyl-N-acetylhexosamine phosphorylase / galacto-N-biose/lacto-N-biose I phosphorylase	SAMN09736479_1612_GH112	Experiment	PMID: 15933016	702459.BBPR_0233	99.7	Bifidobacterium bifidum	88.2	88.2	Yes	intracellular	Absent
SAMEA7846618_1006_GH112	GH112	β-galactosyl-N-acetylhexosamine phosphorylase / galacto-N-biose/lacto-N-biose I phosphorylase	GH112 - GNB/LNB I phosphorylase	β-1,3-galactosyl-N-acetylhexosamine phosphorylase / galacto-N-biose/lacto-N-biose I phosphorylase	SAMN09736479_1612_GH112	Experiment	PMID: 15933016	702459.BBPR_0233	99.5	Bifidobacterium bifidum	88.2	88.2	Yes	intracellular	Absent
SAMN06546816_75_GH112	GH112	β-galactosyl-N-acetylhexosamine phosphorylase / galacto-N-biose/lacto-N-biose I phosphorylase	GH112 - GNB/LNB I phosphorylase	β-1,3-galactosyl-N-acetylhexosamine phosphorylase / galacto-N-biose/lacto-N-biose I phosphorylase	SAMN09736479_1612_GH112	Experiment	PMID: 15933016	702459.BBPR_0233	99.5	Bifidobacterium bifidum	88.2	88.2	Yes	intracellular	Absent
SAMN03103719_995_GH112	GH112	β-galactosyl-N-acetylhexosamine phosphorylase / galacto-N-biose/lacto-N-biose I phosphorylase	GH112 - GNB/LNB I phosphorylase	β-1,3-galactosyl-N-acetylhexosamine phosphorylase / galacto-N-biose/lacto-N-biose I phosphorylase	SAMN09736479_1612_GH112	Experiment	PMID: 15933016	702459.BBPR_0233	99.7	Bifidobacterium bifidum	88.2	88.2	Yes	intracellular	Absent
SAMN03097400_727_GH112	GH112	β-galactosyl-N-acetylhexosamine phosphorylase / galacto-N-biose/lacto-N-biose I phosphorylase	GH112 - GNB/LNB I phosphorylase	β-1,3-galactosyl-N-acetylhexosamine phosphorylase / galacto-N-biose/lacto-N-biose I phosphorylase	SAMN09736479_1612_GH112	Experiment	PMID: 15933016	702459.BBPR_0233	100	Bifidobacterium bifidum	88.2	88.2	Yes	intracellular	Absent
SAMN09736889_1106_GH112	GH112	β-galactosyl-N-acetylhexosamine phosphorylase / galacto-N-biose/lacto-N-biose I phosphorylase	GH112 - GNB/LNB I phosphorylase	β-1,3-galactosyl-N-acetylhexosamine phosphorylase / galacto-N-biose/lacto-N-biose I phosphorylase	SAMN09736479_1612_GH112	Experiment	PMID: 15933016	702459.BBPR_0233	99.3	Bifidobacterium bifidum	88.2	88.2	Yes	intracellular	Absent
SAMN11944600_791_GH112	GH112	β-galactosyl-N-acetylhexosamine phosphorylase / galacto-N-biose/lacto-N-biose I phosphorylase	GH112 - GNB/LNB I phosphorylase	β-1,3-galactosyl-N-acetylhexosamine phosphorylase / galacto-N-biose/lacto-N-biose I phosphorylase	SAMN09736479_1612_GH112	Experiment	PMID: 15933016	702459.BBPR_0233	99.2	Bifidobacterium bifidum	88.2	88.2	Yes	intracellular	Absent
SAMN08949003_244_GH112	GH112	β-galactosyl-N-acetylhexosamine phosphorylase / galacto-N-biose/lacto-N-biose I phosphorylase	GH112 - GNB/LNB I phosphorylase	β-1,3-galactosyl-N-acetylhexosamine phosphorylase / galacto-N-biose/lacto-N-biose I phosphorylase	SAMN09736479_1612_GH112	Experiment	PMID: 15933016	702459.BBPR_0233	99.5	Bifidobacterium bifidum	88.2	88.2	Yes	intracellular	Absent
SAMN02603395_266_GH112	GH112	β-galactosyl-N-acetylhexosamine phosphorylase / galacto-N-biose/lacto-N-biose I phosphorylase	GH112 - GNB/LNB I phosphorylase	β-1,3-galactosyl-N-acetylhexosamine phosphorylase / galacto-N-biose/lacto-N-biose I phosphorylase	SAMN09736479_1612_GH112	Experiment	PMID: 15933016	702459.BBPR_0233	99.5	Bifidobacterium bifidum	88.2	88.2	Yes	intracellular	Absent
SAMN03103720_728_GH112	GH112	β-galactosyl-N-acetylhexosamine phosphorylase / galacto-N-biose/lacto-N-biose I phosphorylase	GH112 - GNB/LNB I phosphorylase	β-1,3-galactosyl-N-acetylhexosamine phosphorylase / galacto-N-biose/lacto-N-biose I phosphorylase	SAMN09736479_1612_GH112	Experiment	PMID: 15933016	702459.BBPR_0233	99.3	Bifidobacterium bifidum	88.2	88.2	Yes	intracellular	Absent
SAMN15532763_533_GH112	GH112	β-galactosyl-N-acetylhexosamine phosphorylase / galacto-N-biose/lacto-N-biose I phosphorylase	GH112 - GNB/LNB I phosphorylase	β-1,3-galactosyl-N-acetylhexosamine phosphorylase / galacto-N-biose/lacto-N-biose I phosphorylase	SAMN09736479_1612_GH112	Experiment	PMID: 15933016	702459.BBPR_0233	99.3	Bifidobacterium bifidum	88.2	88.2	Yes	intracellular	Absent
SAMN03097403_872_GH112	GH112	β-galactosyl-N-acetylhexosamine phosphorylase / galacto-N-biose/lacto-N-biose I phosphorylase	GH112 - GNB/LNB I phosphorylase	β-1,3-galactosyl-N-acetylhexosamine phosphorylase / galacto-N-biose/lacto-N-biose I phosphorylase	SAMN09736479_1612_GH112	Experiment	PMID: 15933016	702459.BBPR_0233	99.5	Bifidobacterium bifidum	88.2	88.2	Yes	intracellular	Absent
SAMN02463676_55_GH112	GH112	β-galactosyl-N-acetylhexosamine phosphorylase / galacto-N-biose/lacto-N-biose I phosphorylase	GH112 - GNB/LNB I phosphorylase	β-1,3-galactosyl-N-acetylhexosamine phosphorylase / galacto-N-biose/lacto-N-biose I phosphorylase	SAMN09736479_1612_GH112	Experiment	PMID: 15933016	702459.BBPR_0233	99.9	Bifidobacterium bifidum	88.2	88.2	Yes	intracellular	Absent
SAMN09736543_1376_GH112	GH112	β-galactosyl-N-acetylhexosamine phosphorylase / galacto-N-biose/lacto-N-biose I phosphorylase	GH112 - GNB/LNB I phosphorylase	β-1,3-galactosyl-N-acetylhexosamine phosphorylase / galacto-N-biose/lacto-N-biose I phosphorylase	SAMN09736479_1612_GH112	Experiment	PMID: 15933016	702459.BBPR_0233	99.3	Bifidobacterium bifidum	88.2	88.2	Yes	intracellular	Absent
SAMN11944610_755_GH112	GH112	β-galactosyl-N-acetylhexosamine phosphorylase / galacto-N-biose/lacto-N-biose I phosphorylase	GH112 - GNB/LNB I phosphorylase	β-1,3-galactosyl-N-acetylhexosamine phosphorylase / galacto-N-biose/lacto-N-biose I phosphorylase	SAMN09736479_1612_GH112	Experiment	PMID: 15933016	702459.BBPR_0233	99.2	Bifidobacterium bifidum	88.2	88.2	Yes	intracellular	Absent
SAMN09736890_775_GH112	GH112	β-galactosyl-N-acetylhexosamine phosphorylase / galacto-N-biose/lacto-N-biose I phosphorylase	GH112 - GNB/LNB I phosphorylase	β-1,3-galactosyl-N-acetylhexosamine phosphorylase / galacto-N-biose/lacto-N-biose I phosphorylase	SAMN09736479_1612_GH112	Experiment	PMID: 15933016	702459.BBPR_0233	99.3	Bifidobacterium bifidum	88.2	88.2	Yes	intracellular	Absent
SAMN11944598_1468_GH112	GH112	β-galactosyl-N-acetylhexosamine phosphorylase / galacto-N-biose/lacto-N-biose I phosphorylase	GH112 - GNB/LNB I phosphorylase	β-1,3-galactosyl-N-acetylhexosamine phosphorylase / galacto-N-biose/lacto-N-biose I phosphorylase	SAMN09736479_1612_GH112	Experiment	PMID: 15933016	702459.BBPR_0233	99.9	Bifidobacterium bifidum	88.2	88.2	Yes	intracellular	Absent
SAMN15579835_570_GH112	GH112	β-galactosyl-N-acetylhexosamine phosphorylase / galacto-N-biose/lacto-N-biose I phosphorylase	GH112 - GNB/LNB I phosphorylase	β-1,3-galactosyl-N-acetylhexosamine phosphorylase / galacto-N-biose/lacto-N-biose I phosphorylase	SAMN09736479_1612_GH112	Experiment	PMID: 15933016	702459.BBPR_1055	94.5	Bifidobacterium bifidum	88.2	88.2	Yes	intracellular	Absent
SAMEA7846618_1450_GH112	GH112	β-galactosyl-N-acetylhexosamine phosphorylase / galacto-N-biose/lacto-N-biose I phosphorylase	GH112 - GNB/LNB I phosphorylase	β-1,3-galactosyl-N-acetylhexosamine phosphorylase / galacto-N-biose/lacto-N-biose I phosphorylase	SAMN09736479_1612_GH112	Experiment	PMID: 15933016	702459.BBPR_1055	93.9	Bifidobacterium bifidum	88.2	88.2	Yes	intracellular	Absent
SAMN17801390_1877_GH112	GH112	β-galactosyl-N-acetylhexosamine phosphorylase / galacto-N-biose/lacto-N-biose I phosphorylase	GH112 - GNB/LNB I phosphorylase	β-1,3-galactosyl-N-acetylhexosamine phosphorylase / galacto-N-biose/lacto-N-biose I phosphorylase	SAMN09736479_1612_GH112	Experiment	PMID: 15933016	398513.BBNG_00979	99.3	Bifidobacterium bifidum	88.2	88.2	Yes	intracellular	Absent
SAMN10863260_872_GH112	GH112	β-galactosyl-N-acetylhexosamine phosphorylase / galacto-N-biose/lacto-N-biose I phosphorylase	GH112 - GNB/LNB I phosphorylase	β-1,3-galactosyl-N-acetylhexosamine phosphorylase / galacto-N-biose/lacto-N-biose I phosphorylase	SAMN09736479_1612_GH112	Experiment	PMID: 15933016	326426.Bbr_1587	98.7	Bifidobacterium bifidum	88.2	88.2	Yes	intracellular	Absent
SAMN15533074_612_GH112	GH112	β-galactosyl-N-acetylhexosamine phosphorylase / galacto-N-biose/lacto-N-biose I phosphorylase	GH112 - GNB/LNB I phosphorylase	β-1,3-galactosyl-N-acetylhexosamine phosphorylase / galacto-N-biose/lacto-N-biose I phosphorylase	SAMN09736479_1612_GH112	Experiment	PMID: 15933016	326426.Bbr_1587	96.3	Bifidobacterium bifidum	88.2	88.2	Yes	intracellular	Absent
SAMN02470080_1848_GH112	GH112	β-galactosyl-N-acetylhexosamine phosphorylase / galacto-N-biose/lacto-N-biose I phosphorylase	GH112 - GNB/LNB I phosphorylase	β-1,3-galactosyl-N-acetylhexosamine phosphorylase / galacto-N-biose/lacto-N-biose I phosphorylase	SAMN09736479_1612_GH112	Experiment	PMID: 15933016	702459.BBPR_0233	100	Bifidobacterium bifidum	88.2	88.2	Yes	intracellular	Absent
SAMN02470080_866_GH112	GH112	β-galactosyl-N-acetylhexosamine phosphorylase / galacto-N-biose/lacto-N-biose I phosphorylase	GH112 - GNB/LNB I phosphorylase	β-1,3-galactosyl-N-acetylhexosamine phosphorylase / galacto-N-biose/lacto-N-biose I phosphorylase	SAMN09736479_1612_GH112	Experiment	PMID: 15933016	326426.Bbr_1587	94.2	Bifidobacterium bifidum	88.2	88.2	Yes	intracellular	Absent
SAMN08949005_269_GH112	GH112	β-galactosyl-N-acetylhexosamine phosphorylase / galacto-N-biose/lacto-N-biose I phosphorylase	GH112 - GNB/LNB I phosphorylase	β-1,3-galactosyl-N-acetylhexosamine phosphorylase / galacto-N-biose/lacto-N-biose I phosphorylase	SAMN09736479_1612_GH112	Experiment	PMID: 15933016	398513.BBNG_00979	99	Bifidobacterium bifidum	88.2	88.2	Yes	intracellular	Absent
SAMN14087237_1564_GH112	GH112	β-galactosyl-N-acetylhexosamine phosphorylase / galacto-N-biose/lacto-N-biose I phosphorylase	GH112 - GNB/LNB I phosphorylase	β-1,3-galactosyl-N-acetylhexosamine phosphorylase / galacto-N-biose/lacto-N-biose I phosphorylase	SAMN09736479_1612_GH112	Experiment	PMID: 15933016	702459.BBPR_1055	100	Bifidobacterium bifidum	88.2	88.2	Yes	intracellular	Absent
SAMN17801390_910_GH112	GH112	β-galactosyl-N-acetylhexosamine phosphorylase / galacto-N-biose/lacto-N-biose I phosphorylase	GH112 - GNB/LNB I phosphorylase	β-1,3-galactosyl-N-acetylhexosamine phosphorylase / galacto-N-biose/lacto-N-biose I phosphorylase	SAMN09736479_1612_GH112	Experiment	PMID: 15933016	702459.BBPR_1055	100	Bifidobacterium bifidum	88.2	88.2	Yes	intracellular	Absent
SAMN19732209_600_GH112	GH112	β-galactosyl-N-acetylhexosamine phosphorylase / galacto-N-biose/lacto-N-biose I phosphorylase	GH112 - GNB/LNB I phosphorylase	β-1,3-galactosyl-N-acetylhexosamine phosphorylase / galacto-N-biose/lacto-N-biose I phosphorylase	SAMN09736479_1612_GH112	Experiment	PMID: 15933016	702459.BBPR_0233	99.4	Bifidobacterium bifidum	88.2	88.2	Yes	intracellular	Absent
SAMN15532784_1448_GH112	GH112	β-galactosyl-N-acetylhexosamine phosphorylase / galacto-N-biose/lacto-N-biose I phosphorylase	GH112 - GNB/LNB I phosphorylase	β-1,3-galactosyl-N-acetylhexosamine phosphorylase / galacto-N-biose/lacto-N-biose I phosphorylase	SAMN09736479_1612_GH112	Experiment	PMID: 15933016	702459.BBPR_0233	99.4	Bifidobacterium bifidum	88.2	88.2	Yes	intracellular	Absent
SAMN11944597_1619_GH112	GH112	β-galactosyl-N-acetylhexosamine phosphorylase / galacto-N-biose/lacto-N-biose I phosphorylase	GH112 - GNB/LNB I phosphorylase	β-1,3-galactosyl-N-acetylhexosamine phosphorylase / galacto-N-biose/lacto-N-biose I phosphorylase	SAMN09736479_1612_GH112	Experiment	PMID: 15933016	702459.BBPR_0233	99.4	Bifidobacterium bifidum	88.2	88.2	Yes	intracellular	Absent
SAMN14087237_1756_GH112	GH112	β-galactosyl-N-acetylhexosamine phosphorylase / galacto-N-biose/lacto-N-biose I phosphorylase	GH112 - GNB/LNB I phosphorylase	β-1,3-galactosyl-N-acetylhexosamine phosphorylase / galacto-N-biose/lacto-N-biose I phosphorylase	SAMN09736479_1612_GH112	Experiment	PMID: 15933016	398513.BBNG_00979	99.3	Bifidobacterium bifidum	88.2	88.2	Yes	intracellular	Absent
SAMN10863260_1805_GH112	GH112	β-galactosyl-N-acetylhexosamine phosphorylase / galacto-N-biose/lacto-N-biose I phosphorylase	GH112 - GNB/LNB I phosphorylase	β-1,3-galactosyl-N-acetylhexosamine phosphorylase / galacto-N-biose/lacto-N-biose I phosphorylase	SAMN09736479_1612_GH112	Experiment	PMID: 15933016	398513.BBNG_00979	98.6	Bifidobacterium bifidum	88.2	88.2	Yes	intracellular	Absent
SAMEA5574692_1977_GH112	GH112	β-galactosyl-N-acetylhexosamine phosphorylase / galacto-N-biose/lacto-N-biose I phosphorylase	GH112 - GNB/LNB I phosphorylase	β-1,3-galactosyl-N-acetylhexosamine phosphorylase / galacto-N-biose/lacto-N-biose I phosphorylase	SAMN09736479_1612_GH112	Experiment	PMID: 15933016	398513.BBNG_00979	98.8	Bifidobacterium bifidum	88.2	88.2	Yes	intracellular	Absent
SAMN11944607_1770_GH112	GH112	β-galactosyl-N-acetylhexosamine phosphorylase / galacto-N-biose/lacto-N-biose I phosphorylase	GH112 - GNB/LNB I phosphorylase	β-1,3-galactosyl-N-acetylhexosamine phosphorylase / galacto-N-biose/lacto-N-biose I phosphorylase	SAMN09736479_1612_GH112	Experiment	PMID: 15933016	398513.BBNG_00979	98.5	Bifidobacterium bifidum	88.2	88.2	Yes	intracellular	Absent
SAMN07709009_1593_GH112	GH112	β-galactosyl-N-acetylhexosamine phosphorylase / galacto-N-biose/lacto-N-biose I phosphorylase	GH112 - GNB/LNB I phosphorylase	β-1,3-galactosyl-N-acetylhexosamine phosphorylase / galacto-N-biose/lacto-N-biose I phosphorylase	SAMN09736479_1612_GH112	Experiment	PMID: 15933016	398513.BBNG_00979	98.6	Bifidobacterium bifidum	88.2	88.2	Yes	intracellular	Absent
SAMN06606988_1555_GH112	GH112	β-galactosyl-N-acetylhexosamine phosphorylase / galacto-N-biose/lacto-N-biose I phosphorylase	GH112 - GNB/LNB I phosphorylase	β-1,3-galactosyl-N-acetylhexosamine phosphorylase / galacto-N-biose/lacto-N-biose I phosphorylase	SAMN09736479_1612_GH112	Experiment	PMID: 15933016	398513.BBNG_00979	98.6	Bifidobacterium bifidum	88.2	88.2	Yes	intracellular	Absent
SAMN04497916_969_GH112	GH112	β-galactosyl-N-acetylhexosamine phosphorylase / galacto-N-biose/lacto-N-biose I phosphorylase	GH112 - GNB/LNB I phosphorylase	β-1,3-galactosyl-N-acetylhexosamine phosphorylase / galacto-N-biose/lacto-N-biose I phosphorylase	SAMN09736479_1612_GH112	Experiment	PMID: 15933016	398513.BBNG_00979	98.4	Bifidobacterium bifidum	88.2	88.2	Yes	intracellular	Absent
SAMN04497897_1437_GH112	GH112	β-galactosyl-N-acetylhexosamine phosphorylase / galacto-N-biose/lacto-N-biose I phosphorylase	GH112 - GNB/LNB I phosphorylase	β-1,3-galactosyl-N-acetylhexosamine phosphorylase / galacto-N-biose/lacto-N-biose I phosphorylase	SAMN09736479_1612_GH112	Experiment	PMID: 15933016	398513.BBNG_00979	98.4	Bifidobacterium bifidum	88.2	88.2	Yes	intracellular	Absent
SAMN05858649_1475_GH112	GH112	β-galactosyl-N-acetylhexosamine phosphorylase / galacto-N-biose/lacto-N-biose I phosphorylase	GH112 - GNB/LNB I phosphorylase	β-1,3-galactosyl-N-acetylhexosamine phosphorylase / galacto-N-biose/lacto-N-biose I phosphorylase	SAMN09736479_1612_GH112	Experiment	PMID: 15933016	398513.BBNG_00979	98.6	Bifidobacterium bifidum	88.2	88.2	Yes	intracellular	Absent
SAMN02442030_1233_GH112	GH112	β-galactosyl-N-acetylhexosamine phosphorylase / galacto-N-biose/lacto-N-biose I phosphorylase	GH112 - GNB/LNB I phosphorylase	β-1,3-galactosyl-N-acetylhexosamine phosphorylase / galacto-N-biose/lacto-N-biose I phosphorylase	SAMN09736479_1612_GH112	Experiment	PMID: 15933016	398513.BBNG_00149	100	Bifidobacterium bifidum	88.2	88.2	Yes	intracellular	Absent
SAMN02442030_1380_GH112	GH112	β-galactosyl-N-acetylhexosamine phosphorylase / galacto-N-biose/lacto-N-biose I phosphorylase	GH112 - GNB/LNB I phosphorylase	β-1,3-galactosyl-N-acetylhexosamine phosphorylase / galacto-N-biose/lacto-N-biose I phosphorylase	SAMN09736479_1612_GH112	Experiment	PMID: 15933016	702459.BBPR_0233	98.6	Bifidobacterium bifidum	88.2	88.2	Yes	intracellular	Absent
SAMN04497916_831_GH112	GH112	β-galactosyl-N-acetylhexosamine phosphorylase / galacto-N-biose/lacto-N-biose I phosphorylase	GH112 - GNB/LNB I phosphorylase	β-1,3-galactosyl-N-acetylhexosamine phosphorylase / galacto-N-biose/lacto-N-biose I phosphorylase	SAMN09736479_1612_GH112	Experiment	PMID: 15933016	702459.BBPR_1055	100	Bifidobacterium bifidum	88.2	88.2	Yes	intracellular	Absent
SAMN12904948_1504_GH112	GH112	β-galactosyl-N-acetylhexosamine phosphorylase / galacto-N-biose/lacto-N-biose I phosphorylase	GH112 - GNB/LNB I phosphorylase	β-1,3-galactosyl-N-acetylhexosamine phosphorylase / galacto-N-biose/lacto-N-biose I phosphorylase	SAMN09736479_1612_GH112	Experiment	PMID: 15933016	702459.BBPR_1055	99.2	Bifidobacterium bifidum	88.2	88.2	Yes	intracellular	Absent
SAMN11944611_60_GH112	GH112	β-galactosyl-N-acetylhexosamine phosphorylase / galacto-N-biose/lacto-N-biose I phosphorylase	GH112 - GNB/LNB I phosphorylase	β-1,3-galactosyl-N-acetylhexosamine phosphorylase / galacto-N-biose/lacto-N-biose I phosphorylase	SAMN09736479_1612_GH112	Experiment	PMID: 15933016	702459.BBPR_0233	94.6	Bifidobacterium bifidum	88.2	88.2	Yes	intracellular	Absent
SAMN04497897_1546_GH112	GH112	β-galactosyl-N-acetylhexosamine phosphorylase / galacto-N-biose/lacto-N-biose I phosphorylase	GH112 - GNB/LNB I phosphorylase	β-1,3-galactosyl-N-acetylhexosamine phosphorylase / galacto-N-biose/lacto-N-biose I phosphorylase	SAMN09736479_1612_GH112	Experiment	PMID: 15933016	702459.BBPR_1055	100	Bifidobacterium bifidum	88.2	88.2	Yes	intracellular	Absent
SAMN19732216_1257_GH112	GH112	β-galactosyl-N-acetylhexosamine phosphorylase / galacto-N-biose/lacto-N-biose I phosphorylase	GH112 - GNB/LNB I phosphorylase	β-1,3-galactosyl-N-acetylhexosamine phosphorylase / galacto-N-biose/lacto-N-biose I phosphorylase	SAMN09736479_1612_GH112	Experiment	PMID: 15933016	702459.BBPR_1055	97.3	Bifidobacterium bifidum	88.2	88.2	Yes	intracellular	Absent
SAMN19732209_1611_GH112	GH112	β-galactosyl-N-acetylhexosamine phosphorylase / galacto-N-biose/lacto-N-biose I phosphorylase	GH112 - GNB/LNB I phosphorylase	β-1,3-galactosyl-N-acetylhexosamine phosphorylase / galacto-N-biose/lacto-N-biose I phosphorylase	SAMN09736479_1612_GH112	Experiment	PMID: 15933016	702459.BBPR_1055	97.3	Bifidobacterium bifidum	88.2	88.2	Yes	intracellular	Absent
SAMN08949004_953_GH112	GH112	β-galactosyl-N-acetylhexosamine phosphorylase / galacto-N-biose/lacto-N-biose I phosphorylase	GH112 - GNB/LNB I phosphorylase	β-1,3-galactosyl-N-acetylhexosamine phosphorylase / galacto-N-biose/lacto-N-biose I phosphorylase	SAMN09736479_1612_GH112	Experiment	PMID: 15933016	398513.BBNG_00979	99.5	Bifidobacterium bifidum	88.2	88.2	Yes	intracellular	Absent
SAMN09736996_1681_GH112	GH112	β-galactosyl-N-acetylhexosamine phosphorylase / galacto-N-biose/lacto-N-biose I phosphorylase	GH112 - GNB/LNB I phosphorylase	β-1,3-galactosyl-N-acetylhexosamine phosphorylase / galacto-N-biose/lacto-N-biose I phosphorylase	SAMN09736479_1612_GH112	Experiment	PMID: 15933016	398513.BBNG_00979	99	Bifidobacterium bifidum	88.2	88.2	Yes	intracellular	Absent
SAMEA3545285_426_GH112	GH112	β-galactosyl-N-acetylhexosamine phosphorylase / galacto-N-biose/lacto-N-biose I phosphorylase	GH112 - GNB/LNB I phosphorylase	β-1,3-galactosyl-N-acetylhexosamine phosphorylase / galacto-N-biose/lacto-N-biose I phosphorylase	SAMN09736479_1612_GH112	Experiment	PMID: 15933016	398513.BBNG_00979	98.7	Bifidobacterium bifidum	88.2	88.2	Yes	intracellular	Absent
SAMN11944611_1641_GH112	GH112	β-galactosyl-N-acetylhexosamine phosphorylase / galacto-N-biose/lacto-N-biose I phosphorylase	GH112 - GNB/LNB I phosphorylase	β-1,3-galactosyl-N-acetylhexosamine phosphorylase / galacto-N-biose/lacto-N-biose I phosphorylase	SAMN09736479_1612_GH112	Experiment	PMID: 15933016	398513.BBNG_00979	98.4	Bifidobacterium bifidum	88.2	88.2	Yes	intracellular	Absent
SAMN08949002_1888_GH112	GH112	β-galactosyl-N-acetylhexosamine phosphorylase / galacto-N-biose/lacto-N-biose I phosphorylase	GH112 - GNB/LNB I phosphorylase	β-1,3-galactosyl-N-acetylhexosamine phosphorylase / galacto-N-biose/lacto-N-biose I phosphorylase	SAMN09736479_1612_GH112	Experiment	PMID: 15933016	398513.BBNG_00979	99.4	Bifidobacterium bifidum	88.2	88.2	Yes	intracellular	Absent
SAMN08949004_1874_GH112	GH112	β-galactosyl-N-acetylhexosamine phosphorylase / galacto-N-biose/lacto-N-biose I phosphorylase	GH112 - GNB/LNB I phosphorylase	β-1,3-galactosyl-N-acetylhexosamine phosphorylase / galacto-N-biose/lacto-N-biose I phosphorylase	SAMN09736479_1612_GH112	Experiment	PMID: 15933016	702459.BBPR_0233	98.9	Bifidobacterium bifidum	88.2	88.2	Yes	intracellular	Absent
SAMN10316672_358_GH112	GH112	β-galactosyl-N-acetylhexosamine phosphorylase / galacto-N-biose/lacto-N-biose I phosphorylase	GH112 - GNB/LNB I phosphorylase	β-1,3-galactosyl-N-acetylhexosamine phosphorylase / galacto-N-biose/lacto-N-biose I phosphorylase	SAMN09736479_1612_GH112	Experiment	PMID: 15933016	398513.BBNG_00979	99.3	Bifidobacterium bifidum	88.2	88.2	Yes	intracellular	Absent
SAMN10316648_721_GH112	GH112	β-galactosyl-N-acetylhexosamine phosphorylase / galacto-N-biose/lacto-N-biose I phosphorylase	GH112 - GNB/LNB I phosphorylase	β-1,3-galactosyl-N-acetylhexosamine phosphorylase / galacto-N-biose/lacto-N-biose I phosphorylase	SAMN09736479_1612_GH112	Experiment	PMID: 15933016	398513.BBNG_00979	99.3	Bifidobacterium bifidum	88.2	88.2	Yes	intracellular	Absent
SAMN02470080_1944_GH112	GH112	β-galactosyl-N-acetylhexosamine phosphorylase / galacto-N-biose/lacto-N-biose I phosphorylase	GH112 - GNB/LNB I phosphorylase	β-1,3-galactosyl-N-acetylhexosamine phosphorylase / galacto-N-biose/lacto-N-biose I phosphorylase	SAMN09736479_1612_GH112	Experiment	PMID: 15933016	702459.BBPR_1055	100	Bifidobacterium bifidum	88.2	88.2	Yes	intracellular	Absent
SAMN02470080_1020_GH112	GH112	β-galactosyl-N-acetylhexosamine phosphorylase / galacto-N-biose/lacto-N-biose I phosphorylase	GH112 - GNB/LNB I phosphorylase	β-1,3-galactosyl-N-acetylhexosamine phosphorylase / galacto-N-biose/lacto-N-biose I phosphorylase	SAMN09736479_1612_GH112	Experiment	PMID: 15933016	702459.BBPR_0233	99.4	Bifidobacterium bifidum	88.2	88.2	Yes	intracellular	Absent
SAMN02470080_1979_GH112	GH112	β-galactosyl-N-acetylhexosamine phosphorylase / galacto-N-biose/lacto-N-biose I phosphorylase	GH112 - GNB/LNB I phosphorylase	β-1,3-galactosyl-N-acetylhexosamine phosphorylase / galacto-N-biose/lacto-N-biose I phosphorylase	SAMN09736479_1612_GH112	Experiment	PMID: 15933016	398513.BBNG_00979	99.4	Bifidobacterium bifidum	88.2	88.2	Yes	intracellular	Absent
SAMN08949006_1829_GH112	GH112	β-galactosyl-N-acetylhexosamine phosphorylase / galacto-N-biose/lacto-N-biose I phosphorylase	GH112 - GNB/LNB I phosphorylase	β-1,3-galactosyl-N-acetylhexosamine phosphorylase / galacto-N-biose/lacto-N-biose I phosphorylase	SAMN09736479_1612_GH112	Experiment	PMID: 15933016	398513.BBNG_00979	99	Bifidobacterium bifidum	88.2	88.2	Yes	intracellular	Absent
SAMN11944606_1862_GH112	GH112	β-galactosyl-N-acetylhexosamine phosphorylase / galacto-N-biose/lacto-N-biose I phosphorylase	GH112 - GNB/LNB I phosphorylase	β-1,3-galactosyl-N-acetylhexosamine phosphorylase / galacto-N-biose/lacto-N-biose I phosphorylase	SAMN09736479_1612_GH112	Experiment	PMID: 15933016	398513.BBNG_00979	96.4	Bifidobacterium bifidum	88.2	88.2	Yes	intracellular	Absent
SAMN12904948_926_GH112	GH112	β-galactosyl-N-acetylhexosamine phosphorylase / galacto-N-biose/lacto-N-biose I phosphorylase	GH112 - GNB/LNB I phosphorylase	β-1,3-galactosyl-N-acetylhexosamine phosphorylase / galacto-N-biose/lacto-N-biose I phosphorylase	SAMN09736479_1612_GH112	Experiment	PMID: 15933016	398513.BBNG_00979	97.9	Bifidobacterium bifidum	88.2	88.2	Yes	intracellular	Absent
SAMN02470080_1409_GH112	GH112	β-galactosyl-N-acetylhexosamine phosphorylase / galacto-N-biose/lacto-N-biose I phosphorylase	GH112 - GNB/LNB I phosphorylase	β-1,3-galactosyl-N-acetylhexosamine phosphorylase / galacto-N-biose/lacto-N-biose I phosphorylase	SAMN09736479_1612_GH112	Experiment	PMID: 15933016	398513.BBNG_00979	98	Bifidobacterium bifidum	88.2	88.2	Yes	intracellular	Absent
SAMN08949002_1900_GH112	GH112	β-galactosyl-N-acetylhexosamine phosphorylase / galacto-N-biose/lacto-N-biose I phosphorylase	GH112 - GNB/LNB I phosphorylase	β-1,3-galactosyl-N-acetylhexosamine phosphorylase / galacto-N-biose/lacto-N-biose I phosphorylase	SAMN09736479_1612_GH112	Experiment	PMID: 15933016	702459.BBPR_0233	82.6	Bifidobacterium bifidum	88.2	88.2	Yes	intracellular	Absent
SAMN08949002_1207_GH112	GH112	β-galactosyl-N-acetylhexosamine phosphorylase / galacto-N-biose/lacto-N-biose I phosphorylase	GH112 - GNB/LNB I phosphorylase	β-1,3-galactosyl-N-acetylhexosamine phosphorylase / galacto-N-biose/lacto-N-biose I phosphorylase	SAMN09736479_1612_GH112	Experiment	PMID: 15933016	702459.BBPR_1055	93.3	Bifidobacterium bifidum	88.2	88.2	Yes	intracellular	Absent
SAMN08949002_1793_GH112	GH112	β-galactosyl-N-acetylhexosamine phosphorylase / galacto-N-biose/lacto-N-biose I phosphorylase	GH112 - GNB/LNB I phosphorylase	β-1,3-galactosyl-N-acetylhexosamine phosphorylase / galacto-N-biose/lacto-N-biose I phosphorylase	SAMN09736479_1612_GH112	Experiment	PMID: 15933016	702459.BBPR_1055	100	Bifidobacterium bifidum	88.2	88.2	Yes	intracellular	Absent
SAMN08949002_1887_GH112	GH112	β-galactosyl-N-acetylhexosamine phosphorylase / galacto-N-biose/lacto-N-biose I phosphorylase	GH112 - GNB/LNB I phosphorylase	β-1,3-galactosyl-N-acetylhexosamine phosphorylase / galacto-N-biose/lacto-N-biose I phosphorylase	SAMN09736479_1612_GH112	Experiment	PMID: 15933016	702459.BBPR_1055	100	Bifidobacterium bifidum	88.2	88.2	Yes	intracellular	Absent
SAMN02442030_1236_GH112	GH112	β-galactosyl-N-acetylhexosamine phosphorylase / galacto-N-biose/lacto-N-biose I phosphorylase	GH112 - GNB/LNB I phosphorylase	β-1,3-galactosyl-N-acetylhexosamine phosphorylase / galacto-N-biose/lacto-N-biose I phosphorylase	SAMN09736479_1612_GH112	Experiment	PMID: 15933016	702459.BBPR_1055	100	Bifidobacterium bifidum	88.2	88.2	Yes	intracellular	Absent
SAMN12856545_1309_GH112	GH112	β-galactosyl-N-acetylhexosamine phosphorylase / galacto-N-biose/lacto-N-biose I phosphorylase	GH112 - GNB/LNB I phosphorylase	β-1,3-galactosyl-N-acetylhexosamine phosphorylase / galacto-N-biose/lacto-N-biose I phosphorylase	SAMN09736479_1612_GH112	Experiment	PMID: 15933016	398513.BBNG_00979	99.7	Bifidobacterium bifidum	88.2	88.2	Yes	intracellular	Absent
SAMN05858649_56_GH112	GH112	β-galactosyl-N-acetylhexosamine phosphorylase / galacto-N-biose/lacto-N-biose I phosphorylase	GH112 - GNB/LNB I phosphorylase	β-1,3-galactosyl-N-acetylhexosamine phosphorylase / galacto-N-biose/lacto-N-biose I phosphorylase	SAMN09736479_1612_GH112	Experiment	PMID: 15933016	702459.BBPR_0233	97.8	Bifidobacterium bifidum	88.2	88.2	Yes	intracellular	Absent
SAMN08949004_1878_GH112	GH112	β-galactosyl-N-acetylhexosamine phosphorylase / galacto-N-biose/lacto-N-biose I phosphorylase	GH112 - GNB/LNB I phosphorylase	β-1,3-galactosyl-N-acetylhexosamine phosphorylase / galacto-N-biose/lacto-N-biose I phosphorylase	SAMN09736479_1612_GH112	Experiment	PMID: 15933016	702459.BBPR_0233	98.1	Bifidobacterium bifidum	88.2	88.2	Yes	intracellular	Absent
SAMN02470080_1951_GH112	GH112	β-galactosyl-N-acetylhexosamine phosphorylase / galacto-N-biose/lacto-N-biose I phosphorylase	GH112 - GNB/LNB I phosphorylase	β-1,3-galactosyl-N-acetylhexosamine phosphorylase / galacto-N-biose/lacto-N-biose I phosphorylase	SAMN09736479_1612_GH112	Experiment	PMID: 15933016	702459.BBPR_1055	95.2	Bifidobacterium bifidum	88.2	88.2	Yes	intracellular	Absent
SAMN02470080_1455_GH112	GH112	β-galactosyl-N-acetylhexosamine phosphorylase / galacto-N-biose/lacto-N-biose I phosphorylase	GH112 - GNB/LNB I phosphorylase	β-1,3-galactosyl-N-acetylhexosamine phosphorylase / galacto-N-biose/lacto-N-biose I phosphorylase	SAMN09736479_1612_GH112	Experiment	PMID: 15933016	702459.BBPR_1055	100	Bifidobacterium bifidum	88.2	88.2	Yes	intracellular	Absent
SAMN12856545_926_GH112	GH112	β-galactosyl-N-acetylhexosamine phosphorylase / galacto-N-biose/lacto-N-biose I phosphorylase	GH112 - GNB/LNB I phosphorylase	β-1,3-galactosyl-N-acetylhexosamine phosphorylase / galacto-N-biose/lacto-N-biose I phosphorylase	SAMN09736479_1612_GH112	Experiment	PMID: 15933016	702459.BBPR_0233	98.4	Bifidobacterium bifidum	88.2	88.2	Yes	intracellular	Absent
SAMD00047598_873_GH112	GH112	β-galactosyl-N-acetylhexosamine phosphorylase / galacto-N-biose/lacto-N-biose I phosphorylase	GH112 - GNB/LNB I phosphorylase	β-1,3-galactosyl-N-acetylhexosamine phosphorylase / galacto-N-biose/lacto-N-biose I phosphorylase	SAMN09736479_1612_GH112	Experiment	PMID: 15933016	326426.Bbr_1587	99.7	Bifidobacterium breve	88.2	88.2	Yes	intracellular	Absent
SAMEA4076721_1609_GH112	GH112	β-galactosyl-N-acetylhexosamine phosphorylase / galacto-N-biose/lacto-N-biose I phosphorylase	GH112 - GNB/LNB I phosphorylase	β-1,3-galactosyl-N-acetylhexosamine phosphorylase / galacto-N-biose/lacto-N-biose I phosphorylase	SAMN09736479_1612_GH112	Experiment	PMID: 15933016	326426.Bbr_1587	99.7	Bifidobacterium breve	88.2	88.2	Yes	intracellular	Absent
SAMN19732116_162_GH112	GH112	β-galactosyl-N-acetylhexosamine phosphorylase / galacto-N-biose/lacto-N-biose I phosphorylase	GH112 - GNB/LNB I phosphorylase	β-1,3-galactosyl-N-acetylhexosamine phosphorylase / galacto-N-biose/lacto-N-biose I phosphorylase	SAMN09736479_1612_GH112	Experiment	PMID: 15933016	326426.Bbr_1587	99.7	Bifidobacterium breve	88.2	88.2	Yes	intracellular	Absent
SAMN07511392_262_GH112	GH112	β-galactosyl-N-acetylhexosamine phosphorylase / galacto-N-biose/lacto-N-biose I phosphorylase	GH112 - GNB/LNB I phosphorylase	β-1,3-galactosyl-N-acetylhexosamine phosphorylase / galacto-N-biose/lacto-N-biose I phosphorylase	SAMN09736479_1612_GH112	Experiment	PMID: 15933016	326426.Bbr_1587	99.5	Bifidobacterium breve	88.2	88.2	Yes	intracellular	Absent
SAMN02951890_206_GH112	GH112	β-galactosyl-N-acetylhexosamine phosphorylase / galacto-N-biose/lacto-N-biose I phosphorylase	GH112 - GNB/LNB I phosphorylase	β-1,3-galactosyl-N-acetylhexosamine phosphorylase / galacto-N-biose/lacto-N-biose I phosphorylase	SAMN09736479_1612_GH112	Experiment	PMID: 15933016	326426.Bbr_1587	99.9	Bifidobacterium breve	88.2	88.2	Yes	intracellular	Absent
SAMN07189842_1140_GH112	GH112	β-galactosyl-N-acetylhexosamine phosphorylase / galacto-N-biose/lacto-N-biose I phosphorylase	GH112 - GNB/LNB I phosphorylase	β-1,3-galactosyl-N-acetylhexosamine phosphorylase / galacto-N-biose/lacto-N-biose I phosphorylase	SAMN09736479_1612_GH112	Experiment	PMID: 15933016	326426.Bbr_1587	99.6	Bifidobacterium breve	88.2	88.2	Yes	intracellular	Absent
SAMN19732112_160_GH112	GH112	β-galactosyl-N-acetylhexosamine phosphorylase / galacto-N-biose/lacto-N-biose I phosphorylase	GH112 - GNB/LNB I phosphorylase	β-1,3-galactosyl-N-acetylhexosamine phosphorylase / galacto-N-biose/lacto-N-biose I phosphorylase	SAMN09736479_1612_GH112	Experiment	PMID: 15933016	326426.Bbr_1587	99.7	Bifidobacterium breve	88.2	88.2	Yes	intracellular	Absent
SAMN10484345_1627_GH112	GH112	β-galactosyl-N-acetylhexosamine phosphorylase / galacto-N-biose/lacto-N-biose I phosphorylase	GH112 - GNB/LNB I phosphorylase	β-1,3-galactosyl-N-acetylhexosamine phosphorylase / galacto-N-biose/lacto-N-biose I phosphorylase	SAMN09736479_1612_GH112	Experiment	PMID: 15933016	326426.Bbr_1587	99.9	Bifidobacterium breve	88.2	88.2	Yes	intracellular	Absent
SAMN03842221_1391_GH112	GH112	β-galactosyl-N-acetylhexosamine phosphorylase / galacto-N-biose/lacto-N-biose I phosphorylase	GH112 - GNB/LNB I phosphorylase	β-1,3-galactosyl-N-acetylhexosamine phosphorylase / galacto-N-biose/lacto-N-biose I phosphorylase	SAMN09736479_1612_GH112	Experiment	PMID: 15933016	326426.Bbr_1587	99.6	Bifidobacterium breve	88.2	88.2	Yes	intracellular	Absent
SAMN03081478_1525_GH112	GH112	β-galactosyl-N-acetylhexosamine phosphorylase / galacto-N-biose/lacto-N-biose I phosphorylase	GH112 - GNB/LNB I phosphorylase	β-1,3-galactosyl-N-acetylhexosamine phosphorylase / galacto-N-biose/lacto-N-biose I phosphorylase	SAMN09736479_1612_GH112	Experiment	PMID: 15933016	326426.Bbr_1587	99.9	Bifidobacterium breve	88.2	88.2	Yes	intracellular	Absent
SAMN06464121_237_GH112	GH112	β-galactosyl-N-acetylhexosamine phosphorylase / galacto-N-biose/lacto-N-biose I phosphorylase	GH112 - GNB/LNB I phosphorylase	β-1,3-galactosyl-N-acetylhexosamine phosphorylase / galacto-N-biose/lacto-N-biose I phosphorylase	SAMN09736479_1612_GH112	Experiment	PMID: 15933016	326426.Bbr_1587	99.7	Bifidobacterium breve	88.2	88.2	Yes	intracellular	Absent
SAMN09977286_354_GH112	GH112	β-galactosyl-N-acetylhexosamine phosphorylase / galacto-N-biose/lacto-N-biose I phosphorylase	GH112 - GNB/LNB I phosphorylase	β-1,3-galactosyl-N-acetylhexosamine phosphorylase / galacto-N-biose/lacto-N-biose I phosphorylase	SAMN09736479_1612_GH112	Experiment	PMID: 15933016	326426.Bbr_1587	99.7	Bifidobacterium breve	88.2	88.2	Yes	intracellular	Absent
SAMN19732135_160_GH112	GH112	β-galactosyl-N-acetylhexosamine phosphorylase / galacto-N-biose/lacto-N-biose I phosphorylase	GH112 - GNB/LNB I phosphorylase	β-1,3-galactosyl-N-acetylhexosamine phosphorylase / galacto-N-biose/lacto-N-biose I phosphorylase	SAMN09736479_1612_GH112	Experiment	PMID: 15933016	326426.Bbr_1587	99.7	Bifidobacterium breve	88.2	88.2	Yes	intracellular	Absent
SAMD00047602_581_GH112	GH112	β-galactosyl-N-acetylhexosamine phosphorylase / galacto-N-biose/lacto-N-biose I phosphorylase	GH112 - GNB/LNB I phosphorylase	β-1,3-galactosyl-N-acetylhexosamine phosphorylase / galacto-N-biose/lacto-N-biose I phosphorylase	SAMN09736479_1612_GH112	Experiment	PMID: 15933016	326426.Bbr_1587	99.7	Bifidobacterium breve	88.2	88.2	Yes	intracellular	Absent
SAMN07160980_1584_GH112	GH112	β-galactosyl-N-acetylhexosamine phosphorylase / galacto-N-biose/lacto-N-biose I phosphorylase	GH112 - GNB/LNB I phosphorylase	β-1,3-galactosyl-N-acetylhexosamine phosphorylase / galacto-N-biose/lacto-N-biose I phosphorylase	SAMN09736479_1612_GH112	Experiment	PMID: 15933016	326426.Bbr_1587	100	Bifidobacterium breve	88.2	88.2	Yes	intracellular	Absent
SAMN03978799_830_GH112	GH112	β-galactosyl-N-acetylhexosamine phosphorylase / galacto-N-biose/lacto-N-biose I phosphorylase	GH112 - GNB/LNB I phosphorylase	β-1,3-galactosyl-N-acetylhexosamine phosphorylase / galacto-N-biose/lacto-N-biose I phosphorylase	SAMN09736479_1612_GH112	Experiment	PMID: 15933016	326426.Bbr_1587	99.7	Bifidobacterium breve	88.2	88.2	Yes	intracellular	Absent
SAMEA4838173_264_GH112	GH112	β-galactosyl-N-acetylhexosamine phosphorylase / galacto-N-biose/lacto-N-biose I phosphorylase	GH112 - GNB/LNB I phosphorylase	β-1,3-galactosyl-N-acetylhexosamine phosphorylase / galacto-N-biose/lacto-N-biose I phosphorylase	SAMN09736479_1612_GH112	Experiment	PMID: 15933016	326426.Bbr_1587	99.7	Bifidobacterium breve	88.2	88.2	Yes	intracellular	Absent
SAMN07160580_1579_GH112	GH112	β-galactosyl-N-acetylhexosamine phosphorylase / galacto-N-biose/lacto-N-biose I phosphorylase	GH112 - GNB/LNB I phosphorylase	β-1,3-galactosyl-N-acetylhexosamine phosphorylase / galacto-N-biose/lacto-N-biose I phosphorylase	SAMN09736479_1612_GH112	Experiment	PMID: 15933016	326426.Bbr_1587	100	Bifidobacterium breve	88.2	88.2	Yes	intracellular	Absent
SAMN19732102_161_GH112	GH112	β-galactosyl-N-acetylhexosamine phosphorylase / galacto-N-biose/lacto-N-biose I phosphorylase	GH112 - GNB/LNB I phosphorylase	β-1,3-galactosyl-N-acetylhexosamine phosphorylase / galacto-N-biose/lacto-N-biose I phosphorylase	SAMN09736479_1612_GH112	Experiment	PMID: 15933016	326426.Bbr_1587	99.7	Bifidobacterium breve	88.2	88.2	Yes	intracellular	Absent
SAMN03271681_177_GH112	GH112	β-galactosyl-N-acetylhexosamine phosphorylase / galacto-N-biose/lacto-N-biose I phosphorylase	GH112 - GNB/LNB I phosphorylase	β-1,3-galactosyl-N-acetylhexosamine phosphorylase / galacto-N-biose/lacto-N-biose I phosphorylase	SAMN09736479_1612_GH112	Experiment	PMID: 15933016	326426.Bbr_1587	99.9	Bifidobacterium breve	88.2	88.2	Yes	intracellular	Absent
SAMN03978803_262_GH112	GH112	β-galactosyl-N-acetylhexosamine phosphorylase / galacto-N-biose/lacto-N-biose I phosphorylase	GH112 - GNB/LNB I phosphorylase	β-1,3-galactosyl-N-acetylhexosamine phosphorylase / galacto-N-biose/lacto-N-biose I phosphorylase	SAMN09736479_1612_GH112	Experiment	PMID: 15933016	326426.Bbr_1587	99.9	Bifidobacterium breve	88.2	88.2	Yes	intracellular	Absent
SAMN06828931_1649_GH112	GH112	β-galactosyl-N-acetylhexosamine phosphorylase / galacto-N-biose/lacto-N-biose I phosphorylase	GH112 - GNB/LNB I phosphorylase	β-1,3-galactosyl-N-acetylhexosamine phosphorylase / galacto-N-biose/lacto-N-biose I phosphorylase	SAMN09736479_1612_GH112	Experiment	PMID: 15933016	326426.Bbr_1587	100	Bifidobacterium breve	88.2	88.2	Yes	intracellular	Absent
SAMN03978802_1345_GH112	GH112	β-galactosyl-N-acetylhexosamine phosphorylase / galacto-N-biose/lacto-N-biose I phosphorylase	GH112 - GNB/LNB I phosphorylase	β-1,3-galactosyl-N-acetylhexosamine phosphorylase / galacto-N-biose/lacto-N-biose I phosphorylase	SAMN09736479_1612_GH112	Experiment	PMID: 15933016	326426.Bbr_1587	99.9	Bifidobacterium breve	88.2	88.2	Yes	intracellular	Absent
SAMN19732107_160_GH112	GH112	β-galactosyl-N-acetylhexosamine phosphorylase / galacto-N-biose/lacto-N-biose I phosphorylase	GH112 - GNB/LNB I phosphorylase	β-1,3-galactosyl-N-acetylhexosamine phosphorylase / galacto-N-biose/lacto-N-biose I phosphorylase	SAMN09736479_1612_GH112	Experiment	PMID: 15933016	326426.Bbr_1587	99.7	Bifidobacterium breve	88.2	88.2	Yes	intracellular	Absent
SAMEA5770182_596_GH112	GH112	β-galactosyl-N-acetylhexosamine phosphorylase / galacto-N-biose/lacto-N-biose I phosphorylase	GH112 - GNB/LNB I phosphorylase	β-1,3-galactosyl-N-acetylhexosamine phosphorylase / galacto-N-biose/lacto-N-biose I phosphorylase	SAMN09736479_1612_GH112	Experiment	PMID: 15933016	326426.Bbr_1587	99.9	Bifidobacterium breve	88.2	88.2	Yes	intracellular	Absent
SAMN19732101_163_GH112	GH112	β-galactosyl-N-acetylhexosamine phosphorylase / galacto-N-biose/lacto-N-biose I phosphorylase	GH112 - GNB/LNB I phosphorylase	β-1,3-galactosyl-N-acetylhexosamine phosphorylase / galacto-N-biose/lacto-N-biose I phosphorylase	SAMN09736479_1612_GH112	Experiment	PMID: 15933016	326426.Bbr_1587	99.7	Bifidobacterium breve	88.2	88.2	Yes	intracellular	Absent
SAMN19732106_160_GH112	GH112	β-galactosyl-N-acetylhexosamine phosphorylase / galacto-N-biose/lacto-N-biose I phosphorylase	GH112 - GNB/LNB I phosphorylase	β-1,3-galactosyl-N-acetylhexosamine phosphorylase / galacto-N-biose/lacto-N-biose I phosphorylase	SAMN09736479_1612_GH112	Experiment	PMID: 15933016	326426.Bbr_1587	99.7	Bifidobacterium breve	88.2	88.2	Yes	intracellular	Absent
SAMN07189843_124_GH112	GH112	β-galactosyl-N-acetylhexosamine phosphorylase / galacto-N-biose/lacto-N-biose I phosphorylase	GH112 - GNB/LNB I phosphorylase	β-1,3-galactosyl-N-acetylhexosamine phosphorylase / galacto-N-biose/lacto-N-biose I phosphorylase	SAMN09736479_1612_GH112	Experiment	PMID: 15933016	326426.Bbr_1587	99.9	Bifidobacterium breve	88.2	88.2	Yes	intracellular	Absent
SAMEA51822418_1730_GH112	GH112	β-galactosyl-N-acetylhexosamine phosphorylase / galacto-N-biose/lacto-N-biose I phosphorylase	GH112 - GNB/LNB I phosphorylase	β-1,3-galactosyl-N-acetylhexosamine phosphorylase / galacto-N-biose/lacto-N-biose I phosphorylase	SAMN09736479_1612_GH112	Experiment	PMID: 15933016	326426.Bbr_1587	99.9	Bifidobacterium breve	88.2	88.2	Yes	intracellular	Absent
SAMD00047606_1328_GH112	GH112	β-galactosyl-N-acetylhexosamine phosphorylase / galacto-N-biose/lacto-N-biose I phosphorylase	GH112 - GNB/LNB I phosphorylase	β-1,3-galactosyl-N-acetylhexosamine phosphorylase / galacto-N-biose/lacto-N-biose I phosphorylase	SAMN09736479_1612_GH112	Experiment	PMID: 15933016	326426.Bbr_1587	99.9	Bifidobacterium breve	88.2	88.2	Yes	intracellular	Absent
SAMN15028705_804_GH112	GH112	β-galactosyl-N-acetylhexosamine phosphorylase / galacto-N-biose/lacto-N-biose I phosphorylase	GH112 - GNB/LNB I phosphorylase	β-1,3-galactosyl-N-acetylhexosamine phosphorylase / galacto-N-biose/lacto-N-biose I phosphorylase	SAMN09736479_1612_GH112	Experiment	PMID: 15933016	326426.Bbr_1587	100	Bifidobacterium breve	88.2	88.2	Yes	intracellular	Absent
SAMN03978801_283_GH112	GH112	β-galactosyl-N-acetylhexosamine phosphorylase / galacto-N-biose/lacto-N-biose I phosphorylase	GH112 - GNB/LNB I phosphorylase	β-1,3-galactosyl-N-acetylhexosamine phosphorylase / galacto-N-biose/lacto-N-biose I phosphorylase	SAMN09736479_1612_GH112	Experiment	PMID: 15933016	326426.Bbr_1587	99.7	Bifidobacterium breve	88.2	88.2	Yes	intracellular	Absent
SAMEA5851974_1687_GH112	GH112	β-galactosyl-N-acetylhexosamine phosphorylase / galacto-N-biose/lacto-N-biose I phosphorylase	GH112 - GNB/LNB I phosphorylase	β-1,3-galactosyl-N-acetylhexosamine phosphorylase / galacto-N-biose/lacto-N-biose I phosphorylase	SAMN09736479_1612_GH112	Experiment	PMID: 15933016	326426.Bbr_1587	100	Bifidobacterium breve	88.2	88.2	Yes	intracellular	Absent
SAMN16287678_1832_GH112	GH112	β-galactosyl-N-acetylhexosamine phosphorylase / galacto-N-biose/lacto-N-biose I phosphorylase	GH112 - GNB/LNB I phosphorylase	β-1,3-galactosyl-N-acetylhexosamine phosphorylase / galacto-N-biose/lacto-N-biose I phosphorylase	SAMN09736479_1612_GH112	Experiment	PMID: 15933016	326426.Bbr_1587	99.9	Bifidobacterium breve	88.2	88.2	Yes	intracellular	Absent
SAMN19732144_160_GH112	GH112	β-galactosyl-N-acetylhexosamine phosphorylase / galacto-N-biose/lacto-N-biose I phosphorylase	GH112 - GNB/LNB I phosphorylase	β-1,3-galactosyl-N-acetylhexosamine phosphorylase / galacto-N-biose/lacto-N-biose I phosphorylase	SAMN09736479_1612_GH112	Experiment	PMID: 15933016	326426.Bbr_1587	99.7	Bifidobacterium breve	88.2	88.2	Yes	intracellular	Absent
SAMN17801376_1207_GH112	GH112	β-galactosyl-N-acetylhexosamine phosphorylase / galacto-N-biose/lacto-N-biose I phosphorylase	GH112 - GNB/LNB I phosphorylase	β-1,3-galactosyl-N-acetylhexosamine phosphorylase / galacto-N-biose/lacto-N-biose I phosphorylase	SAMN09736479_1612_GH112	Experiment	PMID: 15933016	326426.Bbr_1587	99.9	Bifidobacterium breve	88.2	88.2	Yes	intracellular	Absent
SAMN13135167_1535_GH112	GH112	β-galactosyl-N-acetylhexosamine phosphorylase / galacto-N-biose/lacto-N-biose I phosphorylase	GH112 - GNB/LNB I phosphorylase	β-1,3-galactosyl-N-acetylhexosamine phosphorylase / galacto-N-biose/lacto-N-biose I phosphorylase	SAMN09736479_1612_GH112	Experiment	PMID: 15933016	326426.Bbr_1587	100	Bifidobacterium breve	88.2	88.2	Yes	intracellular	Absent
SAMN19732143_160_GH112	GH112	β-galactosyl-N-acetylhexosamine phosphorylase / galacto-N-biose/lacto-N-biose I phosphorylase	GH112 - GNB/LNB I phosphorylase	β-1,3-galactosyl-N-acetylhexosamine phosphorylase / galacto-N-biose/lacto-N-biose I phosphorylase	SAMN09736479_1612_GH112	Experiment	PMID: 15933016	326426.Bbr_1587	99.7	Bifidobacterium breve	88.2	88.2	Yes	intracellular	Absent
SAMN07189841_720_GH112	GH112	β-galactosyl-N-acetylhexosamine phosphorylase / galacto-N-biose/lacto-N-biose I phosphorylase	GH112 - GNB/LNB I phosphorylase	β-1,3-galactosyl-N-acetylhexosamine phosphorylase / galacto-N-biose/lacto-N-biose I phosphorylase	SAMN09736479_1612_GH112	Experiment	PMID: 15933016	326426.Bbr_1587	99.6	Bifidobacterium breve	88.2	88.2	Yes	intracellular	Absent
SAMN02596976_1075_GH112	GH112	β-galactosyl-N-acetylhexosamine phosphorylase / galacto-N-biose/lacto-N-biose I phosphorylase	GH112 - GNB/LNB I phosphorylase	β-1,3-galactosyl-N-acetylhexosamine phosphorylase / galacto-N-biose/lacto-N-biose I phosphorylase	SAMN09736479_1612_GH112	Experiment	PMID: 15933016	326426.Bbr_1587	99.9	Bifidobacterium breve	88.2	88.2	Yes	intracellular	Absent
SAMEA7848128_267_GH112	GH112	β-galactosyl-N-acetylhexosamine phosphorylase / galacto-N-biose/lacto-N-biose I phosphorylase	GH112 - GNB/LNB I phosphorylase	β-1,3-galactosyl-N-acetylhexosamine phosphorylase / galacto-N-biose/lacto-N-biose I phosphorylase	SAMN09736479_1612_GH112	Experiment	PMID: 15933016	326426.Bbr_1587	99.9	Bifidobacterium breve	88.2	88.2	Yes	intracellular	Absent
SAMD00047607_1101_GH112	GH112	β-galactosyl-N-acetylhexosamine phosphorylase / galacto-N-biose/lacto-N-biose I phosphorylase	GH112 - GNB/LNB I phosphorylase	β-1,3-galactosyl-N-acetylhexosamine phosphorylase / galacto-N-biose/lacto-N-biose I phosphorylase	SAMN09736479_1612_GH112	Experiment	PMID: 15933016	326426.Bbr_1587	99.7	Bifidobacterium breve	88.2	88.2	Yes	intracellular	Absent
SAMN07160977_1581_GH112	GH112	β-galactosyl-N-acetylhexosamine phosphorylase / galacto-N-biose/lacto-N-biose I phosphorylase	GH112 - GNB/LNB I phosphorylase	β-1,3-galactosyl-N-acetylhexosamine phosphorylase / galacto-N-biose/lacto-N-biose I phosphorylase	SAMN09736479_1612_GH112	Experiment	PMID: 15933016	326426.Bbr_1587	100	Bifidobacterium breve	88.2	88.2	Yes	intracellular	Absent
SAMD00061041_1610_GH112	GH112	β-galactosyl-N-acetylhexosamine phosphorylase / galacto-N-biose/lacto-N-biose I phosphorylase	GH112 - GNB/LNB I phosphorylase	β-1,3-galactosyl-N-acetylhexosamine phosphorylase / galacto-N-biose/lacto-N-biose I phosphorylase	SAMN09736479_1612_GH112	Experiment	PMID: 15933016	326426.Bbr_1587	99.7	Bifidobacterium breve	88.2	88.2	Yes	intracellular	Absent
SAMN06827973_1687_GH112	GH112	β-galactosyl-N-acetylhexosamine phosphorylase / galacto-N-biose/lacto-N-biose I phosphorylase	GH112 - GNB/LNB I phosphorylase	β-1,3-galactosyl-N-acetylhexosamine phosphorylase / galacto-N-biose/lacto-N-biose I phosphorylase	SAMN09736479_1612_GH112	Experiment	PMID: 15933016	326426.Bbr_1587	99.9	Bifidobacterium breve	88.2	88.2	Yes	intracellular	Absent
SAMN19732099_162_GH112	GH112	β-galactosyl-N-acetylhexosamine phosphorylase / galacto-N-biose/lacto-N-biose I phosphorylase	GH112 - GNB/LNB I phosphorylase	β-1,3-galactosyl-N-acetylhexosamine phosphorylase / galacto-N-biose/lacto-N-biose I phosphorylase	SAMN09736479_1612_GH112	Experiment	PMID: 15933016	326426.Bbr_1587	99.7	Bifidobacterium breve	88.2	88.2	Yes	intracellular	Absent
SAMN06827912_1854_GH112	GH112	β-galactosyl-N-acetylhexosamine phosphorylase / galacto-N-biose/lacto-N-biose I phosphorylase	GH112 - GNB/LNB I phosphorylase	β-1,3-galactosyl-N-acetylhexosamine phosphorylase / galacto-N-biose/lacto-N-biose I phosphorylase	SAMN09736479_1612_GH112	Experiment	PMID: 15933016	326426.Bbr_1587	99.9	Bifidobacterium breve	88.2	88.2	Yes	intracellular	Absent
SAMN19732098_102_GH112	GH112	β-galactosyl-N-acetylhexosamine phosphorylase / galacto-N-biose/lacto-N-biose I phosphorylase	GH112 - GNB/LNB I phosphorylase	β-1,3-galactosyl-N-acetylhexosamine phosphorylase / galacto-N-biose/lacto-N-biose I phosphorylase	SAMN09736479_1612_GH112	Experiment	PMID: 15933016	326426.Bbr_1587	99.7	Bifidobacterium breve	88.2	88.2	Yes	intracellular	Absent
SAMN11381953_269_GH112	GH112	β-galactosyl-N-acetylhexosamine phosphorylase / galacto-N-biose/lacto-N-biose I phosphorylase	GH112 - GNB/LNB I phosphorylase	β-1,3-galactosyl-N-acetylhexosamine phosphorylase / galacto-N-biose/lacto-N-biose I phosphorylase	SAMN09736479_1612_GH112	Experiment	PMID: 15933016	326426.Bbr_1587	99.9	Bifidobacterium breve	88.2	88.2	Yes	intracellular	Absent
SAMN15532701_1160_GH112	GH112	β-galactosyl-N-acetylhexosamine phosphorylase / galacto-N-biose/lacto-N-biose I phosphorylase	GH112 - GNB/LNB I phosphorylase	β-1,3-galactosyl-N-acetylhexosamine phosphorylase / galacto-N-biose/lacto-N-biose I phosphorylase	SAMN09736479_1612_GH112	Experiment	PMID: 15933016	326426.Bbr_1587	100	Bifidobacterium breve	88.2	88.2	Yes	intracellular	Absent
SAMD00047604_190_GH112	GH112	β-galactosyl-N-acetylhexosamine phosphorylase / galacto-N-biose/lacto-N-biose I phosphorylase	GH112 - GNB/LNB I phosphorylase	β-1,3-galactosyl-N-acetylhexosamine phosphorylase / galacto-N-biose/lacto-N-biose I phosphorylase	SAMN09736479_1612_GH112	Experiment	PMID: 15933016	326426.Bbr_1587	99.9	Bifidobacterium breve	88.2	88.2	Yes	intracellular	Absent
SAMN19732113_161_GH112	GH112	β-galactosyl-N-acetylhexosamine phosphorylase / galacto-N-biose/lacto-N-biose I phosphorylase	GH112 - GNB/LNB I phosphorylase	β-1,3-galactosyl-N-acetylhexosamine phosphorylase / galacto-N-biose/lacto-N-biose I phosphorylase	SAMN09736479_1612_GH112	Experiment	PMID: 15933016	326426.Bbr_1587	99.7	Bifidobacterium breve	88.2	88.2	Yes	intracellular	Absent
SAMN19732127_160_GH112	GH112	β-galactosyl-N-acetylhexosamine phosphorylase / galacto-N-biose/lacto-N-biose I phosphorylase	GH112 - GNB/LNB I phosphorylase	β-1,3-galactosyl-N-acetylhexosamine phosphorylase / galacto-N-biose/lacto-N-biose I phosphorylase	SAMN09736479_1612_GH112	Experiment	PMID: 15933016	326426.Bbr_1587	99.7	Bifidobacterium breve	88.2	88.2	Yes	intracellular	Absent
SAMN06827097_1674_GH112	GH112	β-galactosyl-N-acetylhexosamine phosphorylase / galacto-N-biose/lacto-N-biose I phosphorylase	GH112 - GNB/LNB I phosphorylase	β-1,3-galactosyl-N-acetylhexosamine phosphorylase / galacto-N-biose/lacto-N-biose I phosphorylase	SAMN09736479_1612_GH112	Experiment	PMID: 15933016	326426.Bbr_1587	99.7	Bifidobacterium breve	88.2	88.2	Yes	intracellular	Absent
SAMN19732137_160_GH112	GH112	β-galactosyl-N-acetylhexosamine phosphorylase / galacto-N-biose/lacto-N-biose I phosphorylase	GH112 - GNB/LNB I phosphorylase	β-1,3-galactosyl-N-acetylhexosamine phosphorylase / galacto-N-biose/lacto-N-biose I phosphorylase	SAMN09736479_1612_GH112	Experiment	PMID: 15933016	326426.Bbr_1587	99.7	Bifidobacterium breve	88.2	88.2	Yes	intracellular	Absent
SAMN03081482_1618_GH112	GH112	β-galactosyl-N-acetylhexosamine phosphorylase / galacto-N-biose/lacto-N-biose I phosphorylase	GH112 - GNB/LNB I phosphorylase	β-1,3-galactosyl-N-acetylhexosamine phosphorylase / galacto-N-biose/lacto-N-biose I phosphorylase	SAMN09736479_1612_GH112	Experiment	PMID: 15933016	326426.Bbr_1587	99.9	Bifidobacterium breve	88.2	88.2	Yes	intracellular	Absent
SAMN19732097_162_GH112	GH112	β-galactosyl-N-acetylhexosamine phosphorylase / galacto-N-biose/lacto-N-biose I phosphorylase	GH112 - GNB/LNB I phosphorylase	β-1,3-galactosyl-N-acetylhexosamine phosphorylase / galacto-N-biose/lacto-N-biose I phosphorylase	SAMN09736479_1612_GH112	Experiment	PMID: 15933016	326426.Bbr_1587	99.7	Bifidobacterium breve	88.2	88.2	Yes	intracellular	Absent
SAMN19732147_160_GH112	GH112	β-galactosyl-N-acetylhexosamine phosphorylase / galacto-N-biose/lacto-N-biose I phosphorylase	GH112 - GNB/LNB I phosphorylase	β-1,3-galactosyl-N-acetylhexosamine phosphorylase / galacto-N-biose/lacto-N-biose I phosphorylase	SAMN09736479_1612_GH112	Experiment	PMID: 15933016	326426.Bbr_1587	99.7	Bifidobacterium breve	88.2	88.2	Yes	intracellular	Absent
SAMN06621718_1002_GH112	GH112	β-galactosyl-N-acetylhexosamine phosphorylase / galacto-N-biose/lacto-N-biose I phosphorylase	GH112 - GNB/LNB I phosphorylase	β-1,3-galactosyl-N-acetylhexosamine phosphorylase / galacto-N-biose/lacto-N-biose I phosphorylase	SAMN09736479_1612_GH112	Experiment	PMID: 15933016	326426.Bbr_1587	99.9	Bifidobacterium breve	88.2	88.2	Yes	intracellular	Absent
SAMN19732145_160_GH112	GH112	β-galactosyl-N-acetylhexosamine phosphorylase / galacto-N-biose/lacto-N-biose I phosphorylase	GH112 - GNB/LNB I phosphorylase	β-1,3-galactosyl-N-acetylhexosamine phosphorylase / galacto-N-biose/lacto-N-biose I phosphorylase	SAMN09736479_1612_GH112	Experiment	PMID: 15933016	326426.Bbr_1587	99.7	Bifidobacterium breve	88.2	88.2	Yes	intracellular	Absent
SAMN19732133_160_GH112	GH112	β-galactosyl-N-acetylhexosamine phosphorylase / galacto-N-biose/lacto-N-biose I phosphorylase	GH112 - GNB/LNB I phosphorylase	β-1,3-galactosyl-N-acetylhexosamine phosphorylase / galacto-N-biose/lacto-N-biose I phosphorylase	SAMN09736479_1612_GH112	Experiment	PMID: 15933016	326426.Bbr_1587	99.7	Bifidobacterium breve	88.2	88.2	Yes	intracellular	Absent
SAMN00100758_1599_GH112	GH112	β-galactosyl-N-acetylhexosamine phosphorylase / galacto-N-biose/lacto-N-biose I phosphorylase	GH112 - GNB/LNB I phosphorylase	β-1,3-galactosyl-N-acetylhexosamine phosphorylase / galacto-N-biose/lacto-N-biose I phosphorylase	SAMN09736479_1612_GH112	Experiment	PMID: 15933016	326426.Bbr_1587	99.6	Bifidobacterium breve	88.2	88.2	Yes	intracellular	Absent
SAMN15533163_584_GH112	GH112	β-galactosyl-N-acetylhexosamine phosphorylase / galacto-N-biose/lacto-N-biose I phosphorylase	GH112 - GNB/LNB I phosphorylase	β-1,3-galactosyl-N-acetylhexosamine phosphorylase / galacto-N-biose/lacto-N-biose I phosphorylase	SAMN09736479_1612_GH112	Experiment	PMID: 15933016	326426.Bbr_1587	99.9	Bifidobacterium breve	88.2	88.2	Yes	intracellular	Absent
SAMN19732110_162_GH112	GH112	β-galactosyl-N-acetylhexosamine phosphorylase / galacto-N-biose/lacto-N-biose I phosphorylase	GH112 - GNB/LNB I phosphorylase	β-1,3-galactosyl-N-acetylhexosamine phosphorylase / galacto-N-biose/lacto-N-biose I phosphorylase	SAMN09736479_1612_GH112	Experiment	PMID: 15933016	326426.Bbr_1587	99.7	Bifidobacterium breve	88.2	88.2	Yes	intracellular	Absent
SAMN07160979_1809_GH112	GH112	β-galactosyl-N-acetylhexosamine phosphorylase / galacto-N-biose/lacto-N-biose I phosphorylase	GH112 - GNB/LNB I phosphorylase	β-1,3-galactosyl-N-acetylhexosamine phosphorylase / galacto-N-biose/lacto-N-biose I phosphorylase	SAMN09736479_1612_GH112	Experiment	PMID: 15933016	326426.Bbr_1587	99.9	Bifidobacterium breve	88.2	88.2	Yes	intracellular	Absent
SAMN07160574_1581_GH112	GH112	β-galactosyl-N-acetylhexosamine phosphorylase / galacto-N-biose/lacto-N-biose I phosphorylase	GH112 - GNB/LNB I phosphorylase	β-1,3-galactosyl-N-acetylhexosamine phosphorylase / galacto-N-biose/lacto-N-biose I phosphorylase	SAMN09736479_1612_GH112	Experiment	PMID: 15933016	326426.Bbr_1587	100	Bifidobacterium breve	88.2	88.2	Yes	intracellular	Absent
SAMN19732115_160_GH112	GH112	β-galactosyl-N-acetylhexosamine phosphorylase / galacto-N-biose/lacto-N-biose I phosphorylase	GH112 - GNB/LNB I phosphorylase	β-1,3-galactosyl-N-acetylhexosamine phosphorylase / galacto-N-biose/lacto-N-biose I phosphorylase	SAMN09736479_1612_GH112	Experiment	PMID: 15933016	326426.Bbr_1587	99.7	Bifidobacterium breve	88.2	88.2	Yes	intracellular	Absent
SAMN03978798_1003_GH112	GH112	β-galactosyl-N-acetylhexosamine phosphorylase / galacto-N-biose/lacto-N-biose I phosphorylase	GH112 - GNB/LNB I phosphorylase	β-1,3-galactosyl-N-acetylhexosamine phosphorylase / galacto-N-biose/lacto-N-biose I phosphorylase	SAMN09736479_1612_GH112	Experiment	PMID: 15933016	326426.Bbr_1587	99.9	Bifidobacterium breve	88.2	88.2	Yes	intracellular	Absent
SAMEA5675151_1904_GH112	GH112	β-galactosyl-N-acetylhexosamine phosphorylase / galacto-N-biose/lacto-N-biose I phosphorylase	GH112 - GNB/LNB I phosphorylase	β-1,3-galactosyl-N-acetylhexosamine phosphorylase / galacto-N-biose/lacto-N-biose I phosphorylase	SAMN09736479_1612_GH112	Experiment	PMID: 15933016	326426.Bbr_1587	99.6	Bifidobacterium breve	88.2	88.2	Yes	intracellular	Absent
SAMN19732105_162_GH112	GH112	β-galactosyl-N-acetylhexosamine phosphorylase / galacto-N-biose/lacto-N-biose I phosphorylase	GH112 - GNB/LNB I phosphorylase	β-1,3-galactosyl-N-acetylhexosamine phosphorylase / galacto-N-biose/lacto-N-biose I phosphorylase	SAMN09736479_1612_GH112	Experiment	PMID: 15933016	326426.Bbr_1587	99.7	Bifidobacterium breve	88.2	88.2	Yes	intracellular	Absent
SAMN06827976_1817_GH112	GH112	β-galactosyl-N-acetylhexosamine phosphorylase / galacto-N-biose/lacto-N-biose I phosphorylase	GH112 - GNB/LNB I phosphorylase	β-1,3-galactosyl-N-acetylhexosamine phosphorylase / galacto-N-biose/lacto-N-biose I phosphorylase	SAMN09736479_1612_GH112	Experiment	PMID: 15933016	326426.Bbr_1587	99.9	Bifidobacterium breve	88.2	88.2	Yes	intracellular	Absent
SAMEA51820168_948_GH112	GH112	β-galactosyl-N-acetylhexosamine phosphorylase / galacto-N-biose/lacto-N-biose I phosphorylase	GH112 - GNB/LNB I phosphorylase	β-1,3-galactosyl-N-acetylhexosamine phosphorylase / galacto-N-biose/lacto-N-biose I phosphorylase	SAMN09736479_1612_GH112	Experiment	PMID: 15933016	326426.Bbr_1587	99.9	Bifidobacterium breve	88.2	88.2	Yes	intracellular	Absent
SAMN19732100_162_GH112	GH112	β-galactosyl-N-acetylhexosamine phosphorylase / galacto-N-biose/lacto-N-biose I phosphorylase	GH112 - GNB/LNB I phosphorylase	β-1,3-galactosyl-N-acetylhexosamine phosphorylase / galacto-N-biose/lacto-N-biose I phosphorylase	SAMN09736479_1612_GH112	Experiment	PMID: 15933016	326426.Bbr_1587	99.7	Bifidobacterium breve	88.2	88.2	Yes	intracellular	Absent
SAMD00047605_1575_GH112	GH112	β-galactosyl-N-acetylhexosamine phosphorylase / galacto-N-biose/lacto-N-biose I phosphorylase	GH112 - GNB/LNB I phosphorylase	β-1,3-galactosyl-N-acetylhexosamine phosphorylase / galacto-N-biose/lacto-N-biose I phosphorylase	SAMN09736479_1612_GH112	Experiment	PMID: 15933016	326426.Bbr_1587	99.9	Bifidobacterium breve	88.2	88.2	Yes	intracellular	Absent
SAMN19732108_161_GH112	GH112	β-galactosyl-N-acetylhexosamine phosphorylase / galacto-N-biose/lacto-N-biose I phosphorylase	GH112 - GNB/LNB I phosphorylase	β-1,3-galactosyl-N-acetylhexosamine phosphorylase / galacto-N-biose/lacto-N-biose I phosphorylase	SAMN09736479_1612_GH112	Experiment	PMID: 15933016	326426.Bbr_1587	99.7	Bifidobacterium breve	88.2	88.2	Yes	intracellular	Absent
SAMN19732149_160_GH112	GH112	β-galactosyl-N-acetylhexosamine phosphorylase / galacto-N-biose/lacto-N-biose I phosphorylase	GH112 - GNB/LNB I phosphorylase	β-1,3-galactosyl-N-acetylhexosamine phosphorylase / galacto-N-biose/lacto-N-biose I phosphorylase	SAMN09736479_1612_GH112	Experiment	PMID: 15933016	326426.Bbr_1587	99.7	Bifidobacterium breve	88.2	88.2	Yes	intracellular	Absent
SAMN03978800_103_GH112	GH112	β-galactosyl-N-acetylhexosamine phosphorylase / galacto-N-biose/lacto-N-biose I phosphorylase	GH112 - GNB/LNB I phosphorylase	β-1,3-galactosyl-N-acetylhexosamine phosphorylase / galacto-N-biose/lacto-N-biose I phosphorylase	SAMN09736479_1612_GH112	Experiment	PMID: 15933016	326426.Bbr_1587	99.6	Bifidobacterium breve	88.2	88.2	Yes	intracellular	Absent
SAMN06827081_1610_GH112	GH112	β-galactosyl-N-acetylhexosamine phosphorylase / galacto-N-biose/lacto-N-biose I phosphorylase	GH112 - GNB/LNB I phosphorylase	β-1,3-galactosyl-N-acetylhexosamine phosphorylase / galacto-N-biose/lacto-N-biose I phosphorylase	SAMN09736479_1612_GH112	Experiment	PMID: 15933016	326426.Bbr_1587	96.8	Bifidobacterium breve	88.2	88.2	Yes	intracellular	Absent
SAMN06828932_1607_GH112	GH112	β-galactosyl-N-acetylhexosamine phosphorylase / galacto-N-biose/lacto-N-biose I phosphorylase	GH112 - GNB/LNB I phosphorylase	β-1,3-galactosyl-N-acetylhexosamine phosphorylase / galacto-N-biose/lacto-N-biose I phosphorylase	SAMN09736479_1612_GH112	Experiment	PMID: 15933016	326426.Bbr_1587	99.9	Bifidobacterium breve	88.2	88.2	Yes	intracellular	Absent
SAMN07160576_1581_GH112	GH112	β-galactosyl-N-acetylhexosamine phosphorylase / galacto-N-biose/lacto-N-biose I phosphorylase	GH112 - GNB/LNB I phosphorylase	β-1,3-galactosyl-N-acetylhexosamine phosphorylase / galacto-N-biose/lacto-N-biose I phosphorylase	SAMN09736479_1612_GH112	Experiment	PMID: 15933016	326426.Bbr_1587	100	Bifidobacterium breve	88.2	88.2	Yes	intracellular	Absent
SAMN03978796_234_GH112	GH112	β-galactosyl-N-acetylhexosamine phosphorylase / galacto-N-biose/lacto-N-biose I phosphorylase	GH112 - GNB/LNB I phosphorylase	β-1,3-galactosyl-N-acetylhexosamine phosphorylase / galacto-N-biose/lacto-N-biose I phosphorylase	SAMN09736479_1612_GH112	Experiment	PMID: 15933016	326426.Bbr_1587	99.9	Bifidobacterium breve	88.2	88.2	Yes	intracellular	Absent
SAMN12856546_208_GH112	GH112	β-galactosyl-N-acetylhexosamine phosphorylase / galacto-N-biose/lacto-N-biose I phosphorylase	GH112 - GNB/LNB I phosphorylase	β-1,3-galactosyl-N-acetylhexosamine phosphorylase / galacto-N-biose/lacto-N-biose I phosphorylase	SAMN09736479_1612_GH112	Experiment	PMID: 15933016	326426.Bbr_1587	99.7	Bifidobacterium breve	88.2	88.2	Yes	intracellular	Absent
SAMN06827019_1579_GH112	GH112	β-galactosyl-N-acetylhexosamine phosphorylase / galacto-N-biose/lacto-N-biose I phosphorylase	GH112 - GNB/LNB I phosphorylase	β-1,3-galactosyl-N-acetylhexosamine phosphorylase / galacto-N-biose/lacto-N-biose I phosphorylase	SAMN09736479_1612_GH112	Experiment	PMID: 15933016	326426.Bbr_1587	100	Bifidobacterium breve	88.2	88.2	Yes	intracellular	Absent
SAMN15533095_373_GH112	GH112	β-galactosyl-N-acetylhexosamine phosphorylase / galacto-N-biose/lacto-N-biose I phosphorylase	GH112 - GNB/LNB I phosphorylase	β-1,3-galactosyl-N-acetylhexosamine phosphorylase / galacto-N-biose/lacto-N-biose I phosphorylase	SAMN09736479_1612_GH112	Experiment	PMID: 15933016	326426.Bbr_1587	99.6	Bifidobacterium breve	88.2	88.2	Yes	intracellular	Absent
SAMN00008778_398_GH112	GH112	β-galactosyl-N-acetylhexosamine phosphorylase / galacto-N-biose/lacto-N-biose I phosphorylase	GH112 - GNB/LNB I phosphorylase	β-1,3-galactosyl-N-acetylhexosamine phosphorylase / galacto-N-biose/lacto-N-biose I phosphorylase	SAMN09736479_1612_GH112	Experiment	PMID: 15933016	326426.Bbr_1587	99.7	Bifidobacterium breve	88.2	88.2	Yes	intracellular	Absent
SAMN03081483_1567_GH112	GH112	β-galactosyl-N-acetylhexosamine phosphorylase / galacto-N-biose/lacto-N-biose I phosphorylase	GH112 - GNB/LNB I phosphorylase	β-1,3-galactosyl-N-acetylhexosamine phosphorylase / galacto-N-biose/lacto-N-biose I phosphorylase	SAMN09736479_1612_GH112	Experiment	PMID: 15933016	326426.Bbr_1587	99.9	Bifidobacterium breve	88.2	88.2	Yes	intracellular	Absent
SAMN03978797_323_GH112	GH112	β-galactosyl-N-acetylhexosamine phosphorylase / galacto-N-biose/lacto-N-biose I phosphorylase	GH112 - GNB/LNB I phosphorylase	β-1,3-galactosyl-N-acetylhexosamine phosphorylase / galacto-N-biose/lacto-N-biose I phosphorylase	SAMN09736479_1612_GH112	Experiment	PMID: 15933016	326426.Bbr_1587	99.9	Bifidobacterium breve	88.2	88.2	Yes	intracellular	Absent
SAMN03081481_1617_GH112	GH112	β-galactosyl-N-acetylhexosamine phosphorylase / galacto-N-biose/lacto-N-biose I phosphorylase	GH112 - GNB/LNB I phosphorylase	β-1,3-galactosyl-N-acetylhexosamine phosphorylase / galacto-N-biose/lacto-N-biose I phosphorylase	SAMN09736479_1612_GH112	Experiment	PMID: 15933016	326426.Bbr_1587	99.9	Bifidobacterium breve	88.2	88.2	Yes	intracellular	Absent
SAMN10659766_1609_GH112	GH112	β-galactosyl-N-acetylhexosamine phosphorylase / galacto-N-biose/lacto-N-biose I phosphorylase	GH112 - GNB/LNB I phosphorylase	β-1,3-galactosyl-N-acetylhexosamine phosphorylase / galacto-N-biose/lacto-N-biose I phosphorylase	SAMN09736479_1612_GH112	Experiment	PMID: 15933016	326426.Bbr_1587	100	Bifidobacterium breve	88.2	88.2	Yes	intracellular	Absent
SAMN06621709_257_GH112	GH112	β-galactosyl-N-acetylhexosamine phosphorylase / galacto-N-biose/lacto-N-biose I phosphorylase	GH112 - GNB/LNB I phosphorylase	β-1,3-galactosyl-N-acetylhexosamine phosphorylase / galacto-N-biose/lacto-N-biose I phosphorylase	SAMN09736479_1612_GH112	Experiment	PMID: 15933016	326426.Bbr_1587	100	Bifidobacterium breve	88.2	88.2	Yes	intracellular	Absent
SAMD00047601_472_GH112	GH112	β-galactosyl-N-acetylhexosamine phosphorylase / galacto-N-biose/lacto-N-biose I phosphorylase	GH112 - GNB/LNB I phosphorylase	β-1,3-galactosyl-N-acetylhexosamine phosphorylase / galacto-N-biose/lacto-N-biose I phosphorylase	SAMN09736479_1612_GH112	Experiment	PMID: 15933016	326426.Bbr_1587	99.7	Bifidobacterium breve	88.2	88.2	Yes	intracellular	Absent
SAMN05216468_1325_GH112	GH112	β-galactosyl-N-acetylhexosamine phosphorylase / galacto-N-biose/lacto-N-biose I phosphorylase	GH112 - GNB/LNB I phosphorylase	β-1,3-galactosyl-N-acetylhexosamine phosphorylase / galacto-N-biose/lacto-N-biose I phosphorylase	SAMN09736479_1612_GH112	Experiment	PMID: 15933016	326426.Bbr_1587	99.9	Bifidobacterium breve	88.2	88.2	Yes	intracellular	Absent
SAMN19732103_161_GH112	GH112	β-galactosyl-N-acetylhexosamine phosphorylase / galacto-N-biose/lacto-N-biose I phosphorylase	GH112 - GNB/LNB I phosphorylase	β-1,3-galactosyl-N-acetylhexosamine phosphorylase / galacto-N-biose/lacto-N-biose I phosphorylase	SAMN09736479_1612_GH112	Experiment	PMID: 15933016	326426.Bbr_1587	99.7	Bifidobacterium breve	88.2	88.2	Yes	intracellular	Absent
SAMN07187787_78_GH112	GH112	β-galactosyl-N-acetylhexosamine phosphorylase / galacto-N-biose/lacto-N-biose I phosphorylase	GH112 - GNB/LNB I phosphorylase	β-1,3-galactosyl-N-acetylhexosamine phosphorylase / galacto-N-biose/lacto-N-biose I phosphorylase	SAMN09736479_1612_GH112	Experiment	PMID: 15933016	326426.Bbr_1587	99.9	Bifidobacterium breve	88.2	88.2	Yes	intracellular	Absent
SAMN06240351_1734_GH112	GH112	β-galactosyl-N-acetylhexosamine phosphorylase / galacto-N-biose/lacto-N-biose I phosphorylase	GH112 - GNB/LNB I phosphorylase	β-1,3-galactosyl-N-acetylhexosamine phosphorylase / galacto-N-biose/lacto-N-biose I phosphorylase	SAMN09736479_1612_GH112	Experiment	PMID: 15933016	326426.Bbr_1587	99.9	Bifidobacterium breve	88.2	88.2	Yes	intracellular	Absent
SAMN07160978_1802_GH112	GH112	β-galactosyl-N-acetylhexosamine phosphorylase / galacto-N-biose/lacto-N-biose I phosphorylase	GH112 - GNB/LNB I phosphorylase	β-1,3-galactosyl-N-acetylhexosamine phosphorylase / galacto-N-biose/lacto-N-biose I phosphorylase	SAMN09736479_1612_GH112	Experiment	PMID: 15933016	326426.Bbr_1587	100	Bifidobacterium breve	88.2	88.2	Yes	intracellular	Absent
SAMN15532833_501_GH112	GH112	β-galactosyl-N-acetylhexosamine phosphorylase / galacto-N-biose/lacto-N-biose I phosphorylase	GH112 - GNB/LNB I phosphorylase	β-1,3-galactosyl-N-acetylhexosamine phosphorylase / galacto-N-biose/lacto-N-biose I phosphorylase	SAMN09736479_1612_GH112	Experiment	PMID: 15933016	326426.Bbr_1587	99.7	Bifidobacterium breve	88.2	88.2	Yes	intracellular	Absent
SAMN03777307_1790_GH112	GH112	β-galactosyl-N-acetylhexosamine phosphorylase / galacto-N-biose/lacto-N-biose I phosphorylase	GH112 - GNB/LNB I phosphorylase	β-1,3-galactosyl-N-acetylhexosamine phosphorylase / galacto-N-biose/lacto-N-biose I phosphorylase	SAMN09736479_1612_GH112	Experiment	PMID: 15933016	326426.Bbr_1587	99.9	Bifidobacterium breve	88.2	88.2	Yes	intracellular	Absent
SAMN19732126_160_GH112	GH112	β-galactosyl-N-acetylhexosamine phosphorylase / galacto-N-biose/lacto-N-biose I phosphorylase	GH112 - GNB/LNB I phosphorylase	β-1,3-galactosyl-N-acetylhexosamine phosphorylase / galacto-N-biose/lacto-N-biose I phosphorylase	SAMN09736479_1612_GH112	Experiment	PMID: 15933016	326426.Bbr_1587	99.7	Bifidobacterium breve	88.2	88.2	Yes	intracellular	Absent
SAMN03081479_1568_GH112	GH112	β-galactosyl-N-acetylhexosamine phosphorylase / galacto-N-biose/lacto-N-biose I phosphorylase	GH112 - GNB/LNB I phosphorylase	β-1,3-galactosyl-N-acetylhexosamine phosphorylase / galacto-N-biose/lacto-N-biose I phosphorylase	SAMN09736479_1612_GH112	Experiment	PMID: 15933016	326426.Bbr_1587	99.9	Bifidobacterium breve	88.2	88.2	Yes	intracellular	Absent
SAMD00047608_43_GH112	GH112	β-galactosyl-N-acetylhexosamine phosphorylase / galacto-N-biose/lacto-N-biose I phosphorylase	GH112 - GNB/LNB I phosphorylase	β-1,3-galactosyl-N-acetylhexosamine phosphorylase / galacto-N-biose/lacto-N-biose I phosphorylase	SAMN09736479_1612_GH112	Experiment	PMID: 15933016	326426.Bbr_1587	99.5	Bifidobacterium breve	88.2	88.2	Yes	intracellular	Absent
SAMN02442021_132_GH112	GH112	β-galactosyl-N-acetylhexosamine phosphorylase / galacto-N-biose/lacto-N-biose I phosphorylase	GH112 - GNB/LNB I phosphorylase	β-1,3-galactosyl-N-acetylhexosamine phosphorylase / galacto-N-biose/lacto-N-biose I phosphorylase	SAMN09736479_1612_GH112	Experiment	PMID: 15933016	326426.Bbr_1587	99.7	Bifidobacterium breve	88.2	88.2	Yes	intracellular	Absent
SAMN03978804_494_GH112	GH112	β-galactosyl-N-acetylhexosamine phosphorylase / galacto-N-biose/lacto-N-biose I phosphorylase	GH112 - GNB/LNB I phosphorylase	β-1,3-galactosyl-N-acetylhexosamine phosphorylase / galacto-N-biose/lacto-N-biose I phosphorylase	SAMN09736479_1612_GH112	Experiment	PMID: 15933016	326426.Bbr_1587	99.9	Bifidobacterium breve	88.2	88.2	Yes	intracellular	Absent
SAMN03081480_1678_GH112	GH112	β-galactosyl-N-acetylhexosamine phosphorylase / galacto-N-biose/lacto-N-biose I phosphorylase	GH112 - GNB/LNB I phosphorylase	β-1,3-galactosyl-N-acetylhexosamine phosphorylase / galacto-N-biose/lacto-N-biose I phosphorylase	SAMN09736479_1612_GH112	Experiment	PMID: 15933016	326426.Bbr_1587	99.5	Bifidobacterium breve	88.2	88.2	Yes	intracellular	Absent
SAMN06827911_1684_GH112	GH112	β-galactosyl-N-acetylhexosamine phosphorylase / galacto-N-biose/lacto-N-biose I phosphorylase	GH112 - GNB/LNB I phosphorylase	β-1,3-galactosyl-N-acetylhexosamine phosphorylase / galacto-N-biose/lacto-N-biose I phosphorylase	SAMN09736479_1612_GH112	Experiment	PMID: 15933016	326426.Bbr_1587	100	Bifidobacterium breve	88.2	88.2	Yes	intracellular	Absent
SAMN06827094_1735_GH112	GH112	β-galactosyl-N-acetylhexosamine phosphorylase / galacto-N-biose/lacto-N-biose I phosphorylase	GH112 - GNB/LNB I phosphorylase	β-1,3-galactosyl-N-acetylhexosamine phosphorylase / galacto-N-biose/lacto-N-biose I phosphorylase	SAMN09736479_1612_GH112	Experiment	PMID: 15933016	326426.Bbr_1587	99.9	Bifidobacterium breve	88.2	88.2	Yes	intracellular	Absent
SAMN19732114_162_GH112	GH112	β-galactosyl-N-acetylhexosamine phosphorylase / galacto-N-biose/lacto-N-biose I phosphorylase	GH112 - GNB/LNB I phosphorylase	β-1,3-galactosyl-N-acetylhexosamine phosphorylase / galacto-N-biose/lacto-N-biose I phosphorylase	SAMN09736479_1612_GH112	Experiment	PMID: 15933016	326426.Bbr_1587	99.7	Bifidobacterium breve	88.2	88.2	Yes	intracellular	Absent
SAMN15533280_276_GH112	GH112	β-galactosyl-N-acetylhexosamine phosphorylase / galacto-N-biose/lacto-N-biose I phosphorylase	GH112 - GNB/LNB I phosphorylase	β-1,3-galactosyl-N-acetylhexosamine phosphorylase / galacto-N-biose/lacto-N-biose I phosphorylase	SAMN09736479_1612_GH112	Experiment	PMID: 15933016	326426.Bbr_1587	100	Bifidobacterium breve	88.2	88.2	Yes	intracellular	Absent
SAMN08193648_260_GH112	GH112	β-galactosyl-N-acetylhexosamine phosphorylase / galacto-N-biose/lacto-N-biose I phosphorylase	GH112 - GNB/LNB I phosphorylase	β-1,3-galactosyl-N-acetylhexosamine phosphorylase / galacto-N-biose/lacto-N-biose I phosphorylase	SAMN09736479_1612_GH112	Experiment	PMID: 15933016	326426.Bbr_1587	99.5	Bifidobacterium breve	88.2	88.2	Yes	intracellular	Absent
SAMN19732104_160_GH112	GH112	β-galactosyl-N-acetylhexosamine phosphorylase / galacto-N-biose/lacto-N-biose I phosphorylase	GH112 - GNB/LNB I phosphorylase	β-1,3-galactosyl-N-acetylhexosamine phosphorylase / galacto-N-biose/lacto-N-biose I phosphorylase	SAMN09736479_1612_GH112	Experiment	PMID: 15933016	326426.Bbr_1587	99.7	Bifidobacterium breve	88.2	88.2	Yes	intracellular	Absent
SAMN02471362_476_GH112	GH112	β-galactosyl-N-acetylhexosamine phosphorylase / galacto-N-biose/lacto-N-biose I phosphorylase	GH112 - GNB/LNB I phosphorylase	β-1,3-galactosyl-N-acetylhexosamine phosphorylase / galacto-N-biose/lacto-N-biose I phosphorylase	SAMN09736479_1612_GH112	Experiment	PMID: 15933016	326426.Bbr_1587	99.7	Bifidobacterium breve	88.2	88.2	Yes	intracellular	Absent
SAMN06829003_1615_GH112	GH112	β-galactosyl-N-acetylhexosamine phosphorylase / galacto-N-biose/lacto-N-biose I phosphorylase	GH112 - GNB/LNB I phosphorylase	β-1,3-galactosyl-N-acetylhexosamine phosphorylase / galacto-N-biose/lacto-N-biose I phosphorylase	SAMN09736479_1612_GH112	Experiment	PMID: 15933016	326426.Bbr_1587	100	Bifidobacterium breve	88.2	88.2	Yes	intracellular	Absent
SAMN06827975_1802_GH112	GH112	β-galactosyl-N-acetylhexosamine phosphorylase / galacto-N-biose/lacto-N-biose I phosphorylase	GH112 - GNB/LNB I phosphorylase	β-1,3-galactosyl-N-acetylhexosamine phosphorylase / galacto-N-biose/lacto-N-biose I phosphorylase	SAMN09736479_1612_GH112	Experiment	PMID: 15933016	326426.Bbr_1587	100	Bifidobacterium breve	88.2	88.2	Yes	intracellular	Absent
SAMD00047597_505_GH112	GH112	β-galactosyl-N-acetylhexosamine phosphorylase / galacto-N-biose/lacto-N-biose I phosphorylase	GH112 - GNB/LNB I phosphorylase	β-1,3-galactosyl-N-acetylhexosamine phosphorylase / galacto-N-biose/lacto-N-biose I phosphorylase	SAMN09736479_1612_GH112	Experiment	PMID: 15933016	326426.Bbr_1587	99.9	Bifidobacterium breve	88.2	88.2	Yes	intracellular	Absent
SAMEA4838172_264_GH112	GH112	β-galactosyl-N-acetylhexosamine phosphorylase / galacto-N-biose/lacto-N-biose I phosphorylase	GH112 - GNB/LNB I phosphorylase	β-1,3-galactosyl-N-acetylhexosamine phosphorylase / galacto-N-biose/lacto-N-biose I phosphorylase	SAMN09736479_1612_GH112	Experiment	PMID: 15933016	326426.Bbr_1587	99.7	Bifidobacterium breve	88.2	88.2	Yes	intracellular	Absent
SAMEA5574693_980_GH112	GH112	β-galactosyl-N-acetylhexosamine phosphorylase / galacto-N-biose/lacto-N-biose I phosphorylase	GH112 - GNB/LNB I phosphorylase	β-1,3-galactosyl-N-acetylhexosamine phosphorylase / galacto-N-biose/lacto-N-biose I phosphorylase	SAMN09736479_1612_GH112	Experiment	PMID: 15933016	326426.Bbr_1587	99.9	Bifidobacterium breve	88.2	88.2	Yes	intracellular	Absent
SAMN05933031_791_GH112	GH112	β-galactosyl-N-acetylhexosamine phosphorylase / galacto-N-biose/lacto-N-biose I phosphorylase	GH112 - GNB/LNB I phosphorylase	β-1,3-galactosyl-N-acetylhexosamine phosphorylase / galacto-N-biose/lacto-N-biose I phosphorylase	SAMN09736479_1612_GH112	Experiment	PMID: 15933016	326426.Bbr_1587	100	Bifidobacterium breve	88.2	88.2	Yes	intracellular	Absent
SAMN12139126_1997_GH112	GH112	β-galactosyl-N-acetylhexosamine phosphorylase / galacto-N-biose/lacto-N-biose I phosphorylase	GH112 - GNB/LNB I phosphorylase	β-1,3-galactosyl-N-acetylhexosamine phosphorylase / galacto-N-biose/lacto-N-biose I phosphorylase	SAMN09736479_1612_GH112	Experiment	PMID: 15933016	326426.Bbr_1587	99.6	Bifidobacterium breve	88.2	88.2	Yes	intracellular	Absent
SAMN06827913_1815_GH112	GH112	β-galactosyl-N-acetylhexosamine phosphorylase / galacto-N-biose/lacto-N-biose I phosphorylase	GH112 - GNB/LNB I phosphorylase	β-1,3-galactosyl-N-acetylhexosamine phosphorylase / galacto-N-biose/lacto-N-biose I phosphorylase	SAMN09736479_1612_GH112	Experiment	PMID: 15933016	326426.Bbr_1587	99.9	Bifidobacterium breve	88.2	88.2	Yes	intracellular	Absent
SAMN06827096_1675_GH112	GH112	β-galactosyl-N-acetylhexosamine phosphorylase / galacto-N-biose/lacto-N-biose I phosphorylase	GH112 - GNB/LNB I phosphorylase	β-1,3-galactosyl-N-acetylhexosamine phosphorylase / galacto-N-biose/lacto-N-biose I phosphorylase	SAMN09736479_1612_GH112	Experiment	PMID: 15933016	326426.Bbr_1587	100	Bifidobacterium breve	88.2	88.2	Yes	intracellular	Absent
SAMN03978805_833_GH112	GH112	β-galactosyl-N-acetylhexosamine phosphorylase / galacto-N-biose/lacto-N-biose I phosphorylase	GH112 - GNB/LNB I phosphorylase	β-1,3-galactosyl-N-acetylhexosamine phosphorylase / galacto-N-biose/lacto-N-biose I phosphorylase	SAMN09736479_1612_GH112	Experiment	PMID: 15933016	326426.Bbr_1587	100	Bifidobacterium breve	88.2	88.2	Yes	intracellular	Absent
SAMD00047603_363_GH112	GH112	β-galactosyl-N-acetylhexosamine phosphorylase / galacto-N-biose/lacto-N-biose I phosphorylase	GH112 - GNB/LNB I phosphorylase	β-1,3-galactosyl-N-acetylhexosamine phosphorylase / galacto-N-biose/lacto-N-biose I phosphorylase	SAMN09736479_1612_GH112	Experiment	PMID: 15933016	326426.Bbr_1587	100	Bifidobacterium breve	88.2	88.2	Yes	intracellular	Absent
SAMN06473336_1548_GH112	GH112	β-galactosyl-N-acetylhexosamine phosphorylase / galacto-N-biose/lacto-N-biose I phosphorylase	GH112 - GNB/LNB I phosphorylase	β-1,3-galactosyl-N-acetylhexosamine phosphorylase / galacto-N-biose/lacto-N-biose I phosphorylase	SAMN09736479_1612_GH112	Experiment	PMID: 15933016	326426.Bbr_1587	99.6	Bifidobacterium breve	88.2	88.2	Yes	intracellular	Absent
SAMN16287677_1129_GH112	GH112	β-galactosyl-N-acetylhexosamine phosphorylase / galacto-N-biose/lacto-N-biose I phosphorylase	GH112 - GNB/LNB I phosphorylase	β-1,3-galactosyl-N-acetylhexosamine phosphorylase / galacto-N-biose/lacto-N-biose I phosphorylase	SAMN09736479_1612_GH112	Experiment	PMID: 15933016	326426.Bbr_1587	99.9	Bifidobacterium breve	88.2	88.2	Yes	intracellular	Absent
SAMD00047600_1832_GH112	GH112	β-galactosyl-N-acetylhexosamine phosphorylase / galacto-N-biose/lacto-N-biose I phosphorylase	GH112 - GNB/LNB I phosphorylase	β-1,3-galactosyl-N-acetylhexosamine phosphorylase / galacto-N-biose/lacto-N-biose I phosphorylase	SAMN09736479_1612_GH112	Experiment	PMID: 15933016	326426.Bbr_1587	99.9	Bifidobacterium breve	88.2	88.2	Yes	intracellular	Absent
SAMN07189839_1883_GH112	GH112	β-galactosyl-N-acetylhexosamine phosphorylase / galacto-N-biose/lacto-N-biose I phosphorylase	GH112 - GNB/LNB I phosphorylase	β-1,3-galactosyl-N-acetylhexosamine phosphorylase / galacto-N-biose/lacto-N-biose I phosphorylase	SAMN09736479_1612_GH112	Experiment	PMID: 15933016	326426.Bbr_1587	99.7	Bifidobacterium breve	88.2	88.2	Yes	intracellular	Absent
SAMN12108292_1519_GH112	GH112	β-galactosyl-N-acetylhexosamine phosphorylase / galacto-N-biose/lacto-N-biose I phosphorylase	GH112 - GNB/LNB I phosphorylase	β-1,3-galactosyl-N-acetylhexosamine phosphorylase / galacto-N-biose/lacto-N-biose I phosphorylase	SAMN09736479_1612_GH112	Experiment	PMID: 15933016	326426.Bbr_1587	99.6	Bifidobacterium breve	88.2	88.2	Yes	intracellular	Absent
SAMN02951889_1656_GH112	GH112	β-galactosyl-N-acetylhexosamine phosphorylase / galacto-N-biose/lacto-N-biose I phosphorylase	GH112 - GNB/LNB I phosphorylase	β-1,3-galactosyl-N-acetylhexosamine phosphorylase / galacto-N-biose/lacto-N-biose I phosphorylase	SAMN09736479_1612_GH112	Experiment	PMID: 15933016	326426.Bbr_1587	100	Bifidobacterium breve	88.2	88.2	Yes	intracellular	Absent
SAMN07160976_1582_GH112	GH112	β-galactosyl-N-acetylhexosamine phosphorylase / galacto-N-biose/lacto-N-biose I phosphorylase	GH112 - GNB/LNB I phosphorylase	β-1,3-galactosyl-N-acetylhexosamine phosphorylase / galacto-N-biose/lacto-N-biose I phosphorylase	SAMN09736479_1612_GH112	Experiment	PMID: 15933016	326426.Bbr_1587	100	Bifidobacterium breve	88.2	88.2	Yes	intracellular	Absent
SAMN10163185_1617_GH112	GH112	β-galactosyl-N-acetylhexosamine phosphorylase / galacto-N-biose/lacto-N-biose I phosphorylase	GH112 - GNB/LNB I phosphorylase	β-1,3-galactosyl-N-acetylhexosamine phosphorylase / galacto-N-biose/lacto-N-biose I phosphorylase	SAMN09736479_1612_GH112	Experiment	PMID: 15933016	326426.Bbr_1587	99.7	Bifidobacterium breve	88.2	88.2	Yes	intracellular	Absent
SAMN06827050_1625_GH112	GH112	β-galactosyl-N-acetylhexosamine phosphorylase / galacto-N-biose/lacto-N-biose I phosphorylase	GH112 - GNB/LNB I phosphorylase	β-1,3-galactosyl-N-acetylhexosamine phosphorylase / galacto-N-biose/lacto-N-biose I phosphorylase	SAMN09736479_1612_GH112	Experiment	PMID: 15933016	326426.Bbr_1587	100	Bifidobacterium breve	88.2	88.2	Yes	intracellular	Absent
SAMN02604112_1687_GH112	GH112	β-galactosyl-N-acetylhexosamine phosphorylase / galacto-N-biose/lacto-N-biose I phosphorylase	GH112 - GNB/LNB I phosphorylase	β-1,3-galactosyl-N-acetylhexosamine phosphorylase / galacto-N-biose/lacto-N-biose I phosphorylase	SAMN09736479_1612_GH112	Experiment	PMID: 15933016	326426.Bbr_1587	100	Bifidobacterium breve	88.2	88.2	Yes	intracellular	Absent
SAMN19732111_100_GH112	GH112	β-galactosyl-N-acetylhexosamine phosphorylase / galacto-N-biose/lacto-N-biose I phosphorylase	GH112 - GNB/LNB I phosphorylase	β-1,3-galactosyl-N-acetylhexosamine phosphorylase / galacto-N-biose/lacto-N-biose I phosphorylase	SAMN09736479_1612_GH112	Experiment	PMID: 15933016	326426.Bbr_1587	99.7	Bifidobacterium breve	88.2	88.2	Yes	intracellular	Absent
SAMN06829004_1924_GH112	GH112	β-galactosyl-N-acetylhexosamine phosphorylase / galacto-N-biose/lacto-N-biose I phosphorylase	GH112 - GNB/LNB I phosphorylase	β-1,3-galactosyl-N-acetylhexosamine phosphorylase / galacto-N-biose/lacto-N-biose I phosphorylase	SAMN09736479_1612_GH112	Experiment	PMID: 15933016	326426.Bbr_1587	100	Bifidobacterium breve	88.2	88.2	Yes	intracellular	Absent
SAMN06827067_1600_GH112	GH112	β-galactosyl-N-acetylhexosamine phosphorylase / galacto-N-biose/lacto-N-biose I phosphorylase	GH112 - GNB/LNB I phosphorylase	β-1,3-galactosyl-N-acetylhexosamine phosphorylase / galacto-N-biose/lacto-N-biose I phosphorylase	SAMN09736479_1612_GH112	Experiment	PMID: 15933016	326426.Bbr_1587	99.7	Bifidobacterium breve	88.2	88.2	Yes	intracellular	Absent
SAMD00047599_606_GH112	GH112	β-galactosyl-N-acetylhexosamine phosphorylase / galacto-N-biose/lacto-N-biose I phosphorylase	GH112 - GNB/LNB I phosphorylase	β-1,3-galactosyl-N-acetylhexosamine phosphorylase / galacto-N-biose/lacto-N-biose I phosphorylase	SAMN09736479_1612_GH112	Experiment	PMID: 15933016	326426.Bbr_1587	99.9	Bifidobacterium breve	88.2	88.2	Yes	intracellular	Absent
SAMN06621711_40_GH112	GH112	β-galactosyl-N-acetylhexosamine phosphorylase / galacto-N-biose/lacto-N-biose I phosphorylase	GH112 - GNB/LNB I phosphorylase	β-1,3-galactosyl-N-acetylhexosamine phosphorylase / galacto-N-biose/lacto-N-biose I phosphorylase	SAMN09736479_1612_GH112	Experiment	PMID: 15933016	326426.Bbr_1587	99.9	Bifidobacterium breve	88.2	88.2	Yes	intracellular	Absent
SAMN06827008_1617_GH112	GH112	β-galactosyl-N-acetylhexosamine phosphorylase / galacto-N-biose/lacto-N-biose I phosphorylase	GH112 - GNB/LNB I phosphorylase	β-1,3-galactosyl-N-acetylhexosamine phosphorylase / galacto-N-biose/lacto-N-biose I phosphorylase	SAMN09736479_1612_GH112	Experiment	PMID: 15933016	326426.Bbr_1587	99.7	Bifidobacterium breve	88.2	88.2	Yes	intracellular	Absent
SAMN19732148_161_GH112	GH112	β-galactosyl-N-acetylhexosamine phosphorylase / galacto-N-biose/lacto-N-biose I phosphorylase	GH112 - GNB/LNB I phosphorylase	β-1,3-galactosyl-N-acetylhexosamine phosphorylase / galacto-N-biose/lacto-N-biose I phosphorylase	SAMN09736479_1612_GH112	Experiment	PMID: 15933016	326426.Bbr_1587	99.7	Bifidobacterium breve	88.2	88.2	Yes	intracellular	Absent
SAMN13091495_866_GH112	GH112	β-galactosyl-N-acetylhexosamine phosphorylase / galacto-N-biose/lacto-N-biose I phosphorylase	GH112 - GNB/LNB I phosphorylase	β-1,3-galactosyl-N-acetylhexosamine phosphorylase / galacto-N-biose/lacto-N-biose I phosphorylase	SAMN09736479_1612_GH112	Experiment	PMID: 15933016	326426.Bbr_1587	100	Bifidobacterium breve	88.2	88.2	Yes	intracellular	Absent
SAMN06829002_1710_GH112	GH112	β-galactosyl-N-acetylhexosamine phosphorylase / galacto-N-biose/lacto-N-biose I phosphorylase	GH112 - GNB/LNB I phosphorylase	β-1,3-galactosyl-N-acetylhexosamine phosphorylase / galacto-N-biose/lacto-N-biose I phosphorylase	SAMN09736479_1612_GH112	Experiment	PMID: 15933016	326426.Bbr_1587	99.6	Bifidobacterium breve	88.2	88.2	Yes	intracellular	Absent
SAMN09080940_1231_GH112	GH112	β-galactosyl-N-acetylhexosamine phosphorylase / galacto-N-biose/lacto-N-biose I phosphorylase	GH112 - GNB/LNB I phosphorylase	β-1,3-galactosyl-N-acetylhexosamine phosphorylase / galacto-N-biose/lacto-N-biose I phosphorylase	SAMN09736479_1612_GH112	Experiment	PMID: 15933016	1437608.BBIA_1907	88.5	Bifidobacterium callitrichidarum	88.2	88.2	Yes	intracellular	Absent
SAMN07664420_1341_GH112	GH112	β-galactosyl-N-acetylhexosamine phosphorylase / galacto-N-biose/lacto-N-biose I phosphorylase	GH112 - GNB/LNB I phosphorylase	β-1,3-galactosyl-N-acetylhexosamine phosphorylase / galacto-N-biose/lacto-N-biose I phosphorylase	SAMN09736479_1612_GH112	Experiment	PMID: 15933016	762211.BSTEL_0920	84.5	Bifidobacterium callitrichos	88.2	88.2	Yes	intracellular	Absent
SAMN12839327_215_GH112	GH112	β-galactosyl-N-acetylhexosamine phosphorylase / galacto-N-biose/lacto-N-biose I phosphorylase	GH112 - GNB/LNB I phosphorylase	β-1,3-galactosyl-N-acetylhexosamine phosphorylase / galacto-N-biose/lacto-N-biose I phosphorylase	SAMN09736479_1612_GH112	Experiment	PMID: 15933016	1437610.BREU_2049	93.2	Bifidobacterium cebidarum	88.2	88.2	Yes	intracellular	Absent
SAMN17736104_998_GH112	GH112	β-galactosyl-N-acetylhexosamine phosphorylase / galacto-N-biose/lacto-N-biose I phosphorylase	GH112 - GNB/LNB I phosphorylase	β-1,3-galactosyl-N-acetylhexosamine phosphorylase / galacto-N-biose/lacto-N-biose I phosphorylase	SAMN09736479_1612_GH112	Experiment	PMID: 15933016	1437610.BREU_2049	93.1	Bifidobacterium felsineum	88.2	88.2	Yes	intracellular	Absent
SAMN07795379_480_GH112	GH112	β-galactosyl-N-acetylhexosamine phosphorylase / galacto-N-biose/lacto-N-biose I phosphorylase	GH112 - GNB/LNB I phosphorylase	β-1,3-galactosyl-N-acetylhexosamine phosphorylase / galacto-N-biose/lacto-N-biose I phosphorylase	SAMN09736479_1612_GH112	Experiment	PMID: 15933016	1437610.BREU_2049	93.2	Bifidobacterium felsineum	88.2	88.2	Yes	intracellular	Absent
SAMN09937950_1426_GH112	GH112	β-galactosyl-N-acetylhexosamine phosphorylase / galacto-N-biose/lacto-N-biose I phosphorylase	GH112 - GNB/LNB I phosphorylase	β-1,3-galactosyl-N-acetylhexosamine phosphorylase / galacto-N-biose/lacto-N-biose I phosphorylase	SAMN09736479_1612_GH112	Experiment	PMID: 15933016	1437608.BBIA_1907	87.4	Bifidobacterium goeldii	88.2	88.2	Yes	intracellular	Absent
SAMN06341148_2109_GH112	GH112	β-galactosyl-N-acetylhexosamine phosphorylase / galacto-N-biose/lacto-N-biose I phosphorylase	GH112 - GNB/LNB I phosphorylase	β-1,3-galactosyl-N-acetylhexosamine phosphorylase / galacto-N-biose/lacto-N-biose I phosphorylase	SAMN09736479_1612_GH112	Experiment	PMID: 15933016	1437608.BBIA_1907	88.9	Bifidobacterium hapali	88.2	88.2	Yes	intracellular	Absent
SAMN07357715_408_GH112	GH112	β-galactosyl-N-acetylhexosamine phosphorylase / galacto-N-biose/lacto-N-biose I phosphorylase	GH112 - GNB/LNB I phosphorylase	β-1,3-galactosyl-N-acetylhexosamine phosphorylase / galacto-N-biose/lacto-N-biose I phosphorylase	SAMN09736479_1612_GH112	Experiment	PMID: 15933016	326426.Bbr_1587	91.2	Bifidobacterium imperatoris	88.2	88.2	Yes	intracellular	Absent
SAMN18034993_1188_GH112	GH112	β-galactosyl-N-acetylhexosamine phosphorylase / galacto-N-biose/lacto-N-biose I phosphorylase	GH112 - GNB/LNB I phosphorylase	β-1,3-galactosyl-N-acetylhexosamine phosphorylase / galacto-N-biose/lacto-N-biose I phosphorylase	SAMN09736479_1612_GH112	Experiment	PMID: 15933016	326426.Bbr_1587	91.2	Bifidobacterium imperatoris	88.2	88.2	Yes	intracellular	Absent
SAMN10458637_1465_GH112	GH112	β-galactosyl-N-acetylhexosamine phosphorylase / galacto-N-biose/lacto-N-biose I phosphorylase	GH112 - GNB/LNB I phosphorylase	β-1,3-galactosyl-N-acetylhexosamine phosphorylase / galacto-N-biose/lacto-N-biose I phosphorylase	SAMN09736479_1612_GH112	Experiment	PMID: 15933016	702459.BBPR_1055	88.9	Bifidobacterium jacchi	88.2	88.2	Yes	intracellular	Absent
SAMN12840021_1985_GH112	GH112	β-galactosyl-N-acetylhexosamine phosphorylase / galacto-N-biose/lacto-N-biose I phosphorylase	GH112 - GNB/LNB I phosphorylase	β-1,3-galactosyl-N-acetylhexosamine phosphorylase / galacto-N-biose/lacto-N-biose I phosphorylase	SAMN09736479_1612_GH112	Experiment	PMID: 15933016	702459.BBPR_0233	90.5	Bifidobacterium leontopitheci	88.2	88.2	Yes	intracellular	Absent
SAMN12840021_1432_GH112	GH112	β-galactosyl-N-acetylhexosamine phosphorylase / galacto-N-biose/lacto-N-biose I phosphorylase	GH112 - GNB/LNB I phosphorylase	β-1,3-galactosyl-N-acetylhexosamine phosphorylase / galacto-N-biose/lacto-N-biose I phosphorylase	SAMN09736479_1612_GH112	Experiment	PMID: 15933016	702459.BBPR_1055	90	Bifidobacterium leontopitheci	88.2	88.2	Yes	intracellular	Absent
SAMN11944945_1564_GH112	GH112	β-galactosyl-N-acetylhexosamine phosphorylase / galacto-N-biose/lacto-N-biose I phosphorylase	GH112 - GNB/LNB I phosphorylase	β-1,3-galactosyl-N-acetylhexosamine phosphorylase / galacto-N-biose/lacto-N-biose I phosphorylase	SAMN09736479_1612_GH112	Experiment	PMID: 15933016	216816.GS08_08740	95.9	Bifidobacterium longum	88.2	88.2	Yes	intracellular	Absent
SAMN10316695_1818_GH112	GH112	β-galactosyl-N-acetylhexosamine phosphorylase / galacto-N-biose/lacto-N-biose I phosphorylase	GH112 - GNB/LNB I phosphorylase	β-1,3-galactosyl-N-acetylhexosamine phosphorylase / galacto-N-biose/lacto-N-biose I phosphorylase	SAMN09736479_1612_GH112	Experiment	PMID: 15933016	216816.GS08_08740	95.7	Bifidobacterium longum	88.2	88.2	Yes	intracellular	Absent
SAMN09734618_1788_GH112	GH112	β-galactosyl-N-acetylhexosamine phosphorylase / galacto-N-biose/lacto-N-biose I phosphorylase	GH112 - GNB/LNB I phosphorylase	β-1,3-galactosyl-N-acetylhexosamine phosphorylase / galacto-N-biose/lacto-N-biose I phosphorylase	SAMN09736479_1612_GH112	Experiment	PMID: 15933016	216816.GS08_08740	95.9	Bifidobacterium longum	88.2	88.2	Yes	intracellular	Absent
SAMEA2747184_2351_GH112	GH112	β-galactosyl-N-acetylhexosamine phosphorylase / galacto-N-biose/lacto-N-biose I phosphorylase	GH112 - GNB/LNB I phosphorylase	β-1,3-galactosyl-N-acetylhexosamine phosphorylase / galacto-N-biose/lacto-N-biose I phosphorylase	SAMN09736479_1612_GH112	Experiment	PMID: 15933016	216816.GS08_08740	97.6	Bifidobacterium longum	88.2	88.2	Yes	intracellular	Absent
SAMN11944633_885_GH112	GH112	β-galactosyl-N-acetylhexosamine phosphorylase / galacto-N-biose/lacto-N-biose I phosphorylase	GH112 - GNB/LNB I phosphorylase	β-1,3-galactosyl-N-acetylhexosamine phosphorylase / galacto-N-biose/lacto-N-biose I phosphorylase	SAMN09736479_1612_GH112	Experiment	PMID: 15933016	216816.GS08_08740	99.3	Bifidobacterium longum	88.2	88.2	Yes	intracellular	Absent
IMG2513237171_152_GH112	GH112	β-galactosyl-N-acetylhexosamine phosphorylase / galacto-N-biose/lacto-N-biose I phosphorylase	GH112 - GNB/LNB I phosphorylase	β-1,3-galactosyl-N-acetylhexosamine phosphorylase / galacto-N-biose/lacto-N-biose I phosphorylase	SAMN09736479_1612_GH112	Experiment	PMID: 15933016	216816.GS08_08740	99.1	Bifidobacterium longum	88.2	88.2	Yes	intracellular	Absent
SAMN11944869_619_GH112	GH112	β-galactosyl-N-acetylhexosamine phosphorylase / galacto-N-biose/lacto-N-biose I phosphorylase	GH112 - GNB/LNB I phosphorylase	β-1,3-galactosyl-N-acetylhexosamine phosphorylase / galacto-N-biose/lacto-N-biose I phosphorylase	SAMN09736479_1612_GH112	Experiment	PMID: 15933016	216816.GS08_08740	96	Bifidobacterium longum	88.2	88.2	Yes	intracellular	Absent
SAMN11944681_1550_GH112	GH112	β-galactosyl-N-acetylhexosamine phosphorylase / galacto-N-biose/lacto-N-biose I phosphorylase	GH112 - GNB/LNB I phosphorylase	β-1,3-galactosyl-N-acetylhexosamine phosphorylase / galacto-N-biose/lacto-N-biose I phosphorylase	SAMN09736479_1612_GH112	Experiment	PMID: 15933016	216816.GS08_08740	99.3	Bifidobacterium longum	88.2	88.2	Yes	intracellular	Absent
SAMN11944854_933_GH112	GH112	β-galactosyl-N-acetylhexosamine phosphorylase / galacto-N-biose/lacto-N-biose I phosphorylase	GH112 - GNB/LNB I phosphorylase	β-1,3-galactosyl-N-acetylhexosamine phosphorylase / galacto-N-biose/lacto-N-biose I phosphorylase	SAMN09736479_1612_GH112	Experiment	PMID: 15933016	216816.GS08_08740	96	Bifidobacterium longum	88.2	88.2	Yes	intracellular	Absent
SAMN11944740_1097_GH112	GH112	β-galactosyl-N-acetylhexosamine phosphorylase / galacto-N-biose/lacto-N-biose I phosphorylase	GH112 - GNB/LNB I phosphorylase	β-1,3-galactosyl-N-acetylhexosamine phosphorylase / galacto-N-biose/lacto-N-biose I phosphorylase	SAMN09736479_1612_GH112	Experiment	PMID: 15933016	216816.GS08_08740	98.4	Bifidobacterium longum	88.2	88.2	Yes	intracellular	Absent
SAMN07958356_1476_GH112	GH112	β-galactosyl-N-acetylhexosamine phosphorylase / galacto-N-biose/lacto-N-biose I phosphorylase	GH112 - GNB/LNB I phosphorylase	β-1,3-galactosyl-N-acetylhexosamine phosphorylase / galacto-N-biose/lacto-N-biose I phosphorylase	SAMN09736479_1612_GH112	Experiment	PMID: 15933016	216816.GS08_08740	100	Bifidobacterium longum	88.2	88.2	Yes	intracellular	Absent
SAMN15532877_654_GH112	GH112	β-galactosyl-N-acetylhexosamine phosphorylase / galacto-N-biose/lacto-N-biose I phosphorylase	GH112 - GNB/LNB I phosphorylase	β-1,3-galactosyl-N-acetylhexosamine phosphorylase / galacto-N-biose/lacto-N-biose I phosphorylase	SAMN09736479_1612_GH112	Experiment	PMID: 15933016	216816.GS08_08740	95.9	Bifidobacterium longum	88.2	88.2	Yes	intracellular	Absent
SAMD00047618_1995_GH112	GH112	β-galactosyl-N-acetylhexosamine phosphorylase / galacto-N-biose/lacto-N-biose I phosphorylase	GH112 - GNB/LNB I phosphorylase	β-1,3-galactosyl-N-acetylhexosamine phosphorylase / galacto-N-biose/lacto-N-biose I phosphorylase	SAMN09736479_1612_GH112	Experiment	PMID: 15933016	216816.GS08_08740	98.9	Bifidobacterium longum	88.2	88.2	Yes	intracellular	Absent
SAMN11944713_1008_GH112	GH112	β-galactosyl-N-acetylhexosamine phosphorylase / galacto-N-biose/lacto-N-biose I phosphorylase	GH112 - GNB/LNB I phosphorylase	β-1,3-galactosyl-N-acetylhexosamine phosphorylase / galacto-N-biose/lacto-N-biose I phosphorylase	SAMN09736479_1612_GH112	Experiment	PMID: 15933016	216816.GS08_08740	98.4	Bifidobacterium longum	88.2	88.2	Yes	intracellular	Absent
SAMN15532650_693_GH112	GH112	β-galactosyl-N-acetylhexosamine phosphorylase / galacto-N-biose/lacto-N-biose I phosphorylase	GH112 - GNB/LNB I phosphorylase	β-1,3-galactosyl-N-acetylhexosamine phosphorylase / galacto-N-biose/lacto-N-biose I phosphorylase	SAMN09736479_1612_GH112	Experiment	PMID: 15933016	216816.GS08_08740	95.9	Bifidobacterium longum	88.2	88.2	Yes	intracellular	Absent
SAMN06368636_1806_GH112	GH112	β-galactosyl-N-acetylhexosamine phosphorylase / galacto-N-biose/lacto-N-biose I phosphorylase	GH112 - GNB/LNB I phosphorylase	β-1,3-galactosyl-N-acetylhexosamine phosphorylase / galacto-N-biose/lacto-N-biose I phosphorylase	SAMN09736479_1612_GH112	Experiment	PMID: 15933016	216816.GS08_08740	95.7	Bifidobacterium longum	88.2	88.2	Yes	intracellular	Absent
SAMN15533225_1341_GH112	GH112	β-galactosyl-N-acetylhexosamine phosphorylase / galacto-N-biose/lacto-N-biose I phosphorylase	GH112 - GNB/LNB I phosphorylase	β-1,3-galactosyl-N-acetylhexosamine phosphorylase / galacto-N-biose/lacto-N-biose I phosphorylase	SAMN09736479_1612_GH112	Experiment	PMID: 15933016	216816.GS08_08740	97.3	Bifidobacterium longum	88.2	88.2	Yes	intracellular	Absent
SAMN11945041_989_GH112	GH112	β-galactosyl-N-acetylhexosamine phosphorylase / galacto-N-biose/lacto-N-biose I phosphorylase	GH112 - GNB/LNB I phosphorylase	β-1,3-galactosyl-N-acetylhexosamine phosphorylase / galacto-N-biose/lacto-N-biose I phosphorylase	SAMN09736479_1612_GH112	Experiment	PMID: 15933016	216816.GS08_08740	95.9	Bifidobacterium longum	88.2	88.2	Yes	intracellular	Absent
SAMN11944664_1134_GH112	GH112	β-galactosyl-N-acetylhexosamine phosphorylase / galacto-N-biose/lacto-N-biose I phosphorylase	GH112 - GNB/LNB I phosphorylase	β-1,3-galactosyl-N-acetylhexosamine phosphorylase / galacto-N-biose/lacto-N-biose I phosphorylase	SAMN09736479_1612_GH112	Experiment	PMID: 15933016	216816.GS08_08740	99.3	Bifidobacterium longum	88.2	88.2	Yes	intracellular	Absent
SAMN18520777_1707_GH112	GH112	β-galactosyl-N-acetylhexosamine phosphorylase / galacto-N-biose/lacto-N-biose I phosphorylase	GH112 - GNB/LNB I phosphorylase	β-1,3-galactosyl-N-acetylhexosamine phosphorylase / galacto-N-biose/lacto-N-biose I phosphorylase	SAMN09736479_1612_GH112	Experiment	PMID: 15933016	216816.GS08_08740	98.1	Bifidobacterium longum	88.2	88.2	Yes	intracellular	Absent
SAMN04129533_992_GH112	GH112	β-galactosyl-N-acetylhexosamine phosphorylase / galacto-N-biose/lacto-N-biose I phosphorylase	GH112 - GNB/LNB I phosphorylase	β-1,3-galactosyl-N-acetylhexosamine phosphorylase / galacto-N-biose/lacto-N-biose I phosphorylase	SAMN09736479_1612_GH112	Experiment	PMID: 15933016	216816.GS08_08740	95.9	Bifidobacterium longum	88.2	88.2	Yes	intracellular	Absent
SAMN19732222_1302_GH112	GH112	β-galactosyl-N-acetylhexosamine phosphorylase / galacto-N-biose/lacto-N-biose I phosphorylase	GH112 - GNB/LNB I phosphorylase	β-1,3-galactosyl-N-acetylhexosamine phosphorylase / galacto-N-biose/lacto-N-biose I phosphorylase	SAMN09736479_1612_GH112	Experiment	PMID: 15933016	216816.GS08_08740	96	Bifidobacterium longum	88.2	88.2	Yes	intracellular	Absent
SAMN18035029_498_GH112	GH112	β-galactosyl-N-acetylhexosamine phosphorylase / galacto-N-biose/lacto-N-biose I phosphorylase	GH112 - GNB/LNB I phosphorylase	β-1,3-galactosyl-N-acetylhexosamine phosphorylase / galacto-N-biose/lacto-N-biose I phosphorylase	SAMN09736479_1612_GH112	Experiment	PMID: 15933016	216816.GS08_08740	95.9	Bifidobacterium longum	88.2	88.2	Yes	intracellular	Absent
SAMN09734826_1202_GH112	GH112	β-galactosyl-N-acetylhexosamine phosphorylase / galacto-N-biose/lacto-N-biose I phosphorylase	GH112 - GNB/LNB I phosphorylase	β-1,3-galactosyl-N-acetylhexosamine phosphorylase / galacto-N-biose/lacto-N-biose I phosphorylase	SAMN09736479_1612_GH112	Experiment	PMID: 15933016	216816.GS08_08740	95.9	Bifidobacterium longum	88.2	88.2	Yes	intracellular	Absent
SAMN11944907_1088_GH112	GH112	β-galactosyl-N-acetylhexosamine phosphorylase / galacto-N-biose/lacto-N-biose I phosphorylase	GH112 - GNB/LNB I phosphorylase	β-1,3-galactosyl-N-acetylhexosamine phosphorylase / galacto-N-biose/lacto-N-biose I phosphorylase	SAMN09736479_1612_GH112	Experiment	PMID: 15933016	216816.GS08_08740	95.9	Bifidobacterium longum	88.2	88.2	Yes	intracellular	Absent
SAMN00829148_1660_GH112	GH112	β-galactosyl-N-acetylhexosamine phosphorylase / galacto-N-biose/lacto-N-biose I phosphorylase	GH112 - GNB/LNB I phosphorylase	β-1,3-galactosyl-N-acetylhexosamine phosphorylase / galacto-N-biose/lacto-N-biose I phosphorylase	SAMN09736479_1612_GH112	Experiment	PMID: 15933016	216816.GS08_08740	96	Bifidobacterium longum	88.2	88.2	Yes	intracellular	Absent
SAMN11944774_1538_GH112	GH112	β-galactosyl-N-acetylhexosamine phosphorylase / galacto-N-biose/lacto-N-biose I phosphorylase	GH112 - GNB/LNB I phosphorylase	β-1,3-galactosyl-N-acetylhexosamine phosphorylase / galacto-N-biose/lacto-N-biose I phosphorylase	SAMN09736479_1612_GH112	Experiment	PMID: 15933016	216816.GS08_08740	95.9	Bifidobacterium longum	88.2	88.2	Yes	intracellular	Absent
SAMN06368577_1594_GH112	GH112	β-galactosyl-N-acetylhexosamine phosphorylase / galacto-N-biose/lacto-N-biose I phosphorylase	GH112 - GNB/LNB I phosphorylase	β-1,3-galactosyl-N-acetylhexosamine phosphorylase / galacto-N-biose/lacto-N-biose I phosphorylase	SAMN09736479_1612_GH112	Experiment	PMID: 15933016	216816.GS08_08740	98.4	Bifidobacterium longum	88.2	88.2	Yes	intracellular	Absent
SAMN11945005_646_GH112	GH112	β-galactosyl-N-acetylhexosamine phosphorylase / galacto-N-biose/lacto-N-biose I phosphorylase	GH112 - GNB/LNB I phosphorylase	β-1,3-galactosyl-N-acetylhexosamine phosphorylase / galacto-N-biose/lacto-N-biose I phosphorylase	SAMN09736479_1612_GH112	Experiment	PMID: 15933016	216816.GS08_08740	95.9	Bifidobacterium longum	88.2	88.2	Yes	intracellular	Absent
SAMN09734881_809_GH112	GH112	β-galactosyl-N-acetylhexosamine phosphorylase / galacto-N-biose/lacto-N-biose I phosphorylase	GH112 - GNB/LNB I phosphorylase	β-1,3-galactosyl-N-acetylhexosamine phosphorylase / galacto-N-biose/lacto-N-biose I phosphorylase	SAMN09736479_1612_GH112	Experiment	PMID: 15933016	216816.GS08_08740	95.7	Bifidobacterium longum	88.2	88.2	Yes	intracellular	Absent
SAMN06368632_1866_GH112	GH112	β-galactosyl-N-acetylhexosamine phosphorylase / galacto-N-biose/lacto-N-biose I phosphorylase	GH112 - GNB/LNB I phosphorylase	β-1,3-galactosyl-N-acetylhexosamine phosphorylase / galacto-N-biose/lacto-N-biose I phosphorylase	SAMN09736479_1612_GH112	Experiment	PMID: 15933016	216816.GS08_08740	95.9	Bifidobacterium longum	88.2	88.2	Yes	intracellular	Absent
SAMN11944673_1334_GH112	GH112	β-galactosyl-N-acetylhexosamine phosphorylase / galacto-N-biose/lacto-N-biose I phosphorylase	GH112 - GNB/LNB I phosphorylase	β-1,3-galactosyl-N-acetylhexosamine phosphorylase / galacto-N-biose/lacto-N-biose I phosphorylase	SAMN09736479_1612_GH112	Experiment	PMID: 15933016	216816.GS08_08740	99.3	Bifidobacterium longum	88.2	88.2	Yes	intracellular	Absent
SAMN18090926_118_GH112	GH112	β-galactosyl-N-acetylhexosamine phosphorylase / galacto-N-biose/lacto-N-biose I phosphorylase	GH112 - GNB/LNB I phosphorylase	β-1,3-galactosyl-N-acetylhexosamine phosphorylase / galacto-N-biose/lacto-N-biose I phosphorylase	SAMN09736479_1612_GH112	Experiment	PMID: 15933016	216816.GS08_08740	95.9	Bifidobacterium longum	88.2	88.2	Yes	intracellular	Absent
SAMN18436803_1235_GH112	GH112	β-galactosyl-N-acetylhexosamine phosphorylase / galacto-N-biose/lacto-N-biose I phosphorylase	GH112 - GNB/LNB I phosphorylase	β-1,3-galactosyl-N-acetylhexosamine phosphorylase / galacto-N-biose/lacto-N-biose I phosphorylase	SAMN09736479_1612_GH112	Experiment	PMID: 15933016	216816.GS08_08740	98.4	Bifidobacterium longum	88.2	88.2	Yes	intracellular	Absent
SAMN17800822_2017_GH112	GH112	β-galactosyl-N-acetylhexosamine phosphorylase / galacto-N-biose/lacto-N-biose I phosphorylase	GH112 - GNB/LNB I phosphorylase	β-1,3-galactosyl-N-acetylhexosamine phosphorylase / galacto-N-biose/lacto-N-biose I phosphorylase	SAMN09736479_1612_GH112	Experiment	PMID: 15933016	216816.GS08_08740	100	Bifidobacterium longum	88.2	88.2	Yes	intracellular	Absent
SAMD00248948_1662_GH112	GH112	β-galactosyl-N-acetylhexosamine phosphorylase / galacto-N-biose/lacto-N-biose I phosphorylase	GH112 - GNB/LNB I phosphorylase	β-1,3-galactosyl-N-acetylhexosamine phosphorylase / galacto-N-biose/lacto-N-biose I phosphorylase	SAMN09736479_1612_GH112	Experiment	PMID: 15933016	216816.GS08_08740	96	Bifidobacterium longum	88.2	88.2	Yes	intracellular	Absent
SAMN11944873_1001_GH112	GH112	β-galactosyl-N-acetylhexosamine phosphorylase / galacto-N-biose/lacto-N-biose I phosphorylase	GH112 - GNB/LNB I phosphorylase	β-1,3-galactosyl-N-acetylhexosamine phosphorylase / galacto-N-biose/lacto-N-biose I phosphorylase	SAMN09736479_1612_GH112	Experiment	PMID: 15933016	216816.GS08_08740	96	Bifidobacterium longum	88.2	88.2	Yes	intracellular	Absent
SAMN15532819_1513_GH112	GH112	β-galactosyl-N-acetylhexosamine phosphorylase / galacto-N-biose/lacto-N-biose I phosphorylase	GH112 - GNB/LNB I phosphorylase	β-1,3-galactosyl-N-acetylhexosamine phosphorylase / galacto-N-biose/lacto-N-biose I phosphorylase	SAMN09736479_1612_GH112	Experiment	PMID: 15933016	216816.GS08_08740	98.4	Bifidobacterium longum	88.2	88.2	Yes	intracellular	Absent
SAMN11944988_307_GH112	GH112	β-galactosyl-N-acetylhexosamine phosphorylase / galacto-N-biose/lacto-N-biose I phosphorylase	GH112 - GNB/LNB I phosphorylase	β-1,3-galactosyl-N-acetylhexosamine phosphorylase / galacto-N-biose/lacto-N-biose I phosphorylase	SAMN09736479_1612_GH112	Experiment	PMID: 15933016	216816.GS08_08740	95.9	Bifidobacterium longum	88.2	88.2	Yes	intracellular	Absent
SAMN09736897_666_GH112	GH112	β-galactosyl-N-acetylhexosamine phosphorylase / galacto-N-biose/lacto-N-biose I phosphorylase	GH112 - GNB/LNB I phosphorylase	β-1,3-galactosyl-N-acetylhexosamine phosphorylase / galacto-N-biose/lacto-N-biose I phosphorylase	SAMN09736479_1612_GH112	Experiment	PMID: 15933016	216816.GS08_08740	95.9	Bifidobacterium longum	88.2	88.2	Yes	intracellular	Absent
SAMN11944955_1423_GH112	GH112	β-galactosyl-N-acetylhexosamine phosphorylase / galacto-N-biose/lacto-N-biose I phosphorylase	GH112 - GNB/LNB I phosphorylase	β-1,3-galactosyl-N-acetylhexosamine phosphorylase / galacto-N-biose/lacto-N-biose I phosphorylase	SAMN09736479_1612_GH112	Experiment	PMID: 15933016	216816.GS08_08740	95.9	Bifidobacterium longum	88.2	88.2	Yes	intracellular	Absent
SAMN10863261_654_GH112	GH112	β-galactosyl-N-acetylhexosamine phosphorylase / galacto-N-biose/lacto-N-biose I phosphorylase	GH112 - GNB/LNB I phosphorylase	β-1,3-galactosyl-N-acetylhexosamine phosphorylase / galacto-N-biose/lacto-N-biose I phosphorylase	SAMN09736479_1612_GH112	Experiment	PMID: 15933016	216816.GS08_08740	95.9	Bifidobacterium longum	88.2	88.2	Yes	intracellular	Absent
SAMN11944705_1905_GH112	GH112	β-galactosyl-N-acetylhexosamine phosphorylase / galacto-N-biose/lacto-N-biose I phosphorylase	GH112 - GNB/LNB I phosphorylase	β-1,3-galactosyl-N-acetylhexosamine phosphorylase / galacto-N-biose/lacto-N-biose I phosphorylase	SAMN09736479_1612_GH112	Experiment	PMID: 15933016	216816.GS08_08740	98.3	Bifidobacterium longum	88.2	88.2	Yes	intracellular	Absent
SAMN11944914_1068_GH112	GH112	β-galactosyl-N-acetylhexosamine phosphorylase / galacto-N-biose/lacto-N-biose I phosphorylase	GH112 - GNB/LNB I phosphorylase	β-1,3-galactosyl-N-acetylhexosamine phosphorylase / galacto-N-biose/lacto-N-biose I phosphorylase	SAMN09736479_1612_GH112	Experiment	PMID: 15933016	216816.GS08_08740	95.9	Bifidobacterium longum	88.2	88.2	Yes	intracellular	Absent
SAMN12904949_1118_GH112	GH112	β-galactosyl-N-acetylhexosamine phosphorylase / galacto-N-biose/lacto-N-biose I phosphorylase	GH112 - GNB/LNB I phosphorylase	β-1,3-galactosyl-N-acetylhexosamine phosphorylase / galacto-N-biose/lacto-N-biose I phosphorylase	SAMN09736479_1612_GH112	Experiment	PMID: 15933016	216816.GS08_08740	99.5	Bifidobacterium longum	88.2	88.2	Yes	intracellular	Absent
SAMN11944710_1318_GH112	GH112	β-galactosyl-N-acetylhexosamine phosphorylase / galacto-N-biose/lacto-N-biose I phosphorylase	GH112 - GNB/LNB I phosphorylase	β-1,3-galactosyl-N-acetylhexosamine phosphorylase / galacto-N-biose/lacto-N-biose I phosphorylase	SAMN09736479_1612_GH112	Experiment	PMID: 15933016	216816.GS08_08740	98.4	Bifidobacterium longum	88.2	88.2	Yes	intracellular	Absent
SAMN07958352_1685_GH112	GH112	β-galactosyl-N-acetylhexosamine phosphorylase / galacto-N-biose/lacto-N-biose I phosphorylase	GH112 - GNB/LNB I phosphorylase	β-1,3-galactosyl-N-acetylhexosamine phosphorylase / galacto-N-biose/lacto-N-biose I phosphorylase	SAMN09736479_1612_GH112	Experiment	PMID: 15933016	216816.GS08_08740	99.3	Bifidobacterium longum	88.2	88.2	Yes	intracellular	Absent
SAMN15862323_226_GH112	GH112	β-galactosyl-N-acetylhexosamine phosphorylase / galacto-N-biose/lacto-N-biose I phosphorylase	GH112 - GNB/LNB I phosphorylase	β-1,3-galactosyl-N-acetylhexosamine phosphorylase / galacto-N-biose/lacto-N-biose I phosphorylase	SAMN09736479_1612_GH112	Experiment	PMID: 15933016	216816.GS08_08740	95.9	Bifidobacterium longum	88.2	88.2	Yes	intracellular	Absent
SAMN11944783_1181_GH112	GH112	β-galactosyl-N-acetylhexosamine phosphorylase / galacto-N-biose/lacto-N-biose I phosphorylase	GH112 - GNB/LNB I phosphorylase	β-1,3-galactosyl-N-acetylhexosamine phosphorylase / galacto-N-biose/lacto-N-biose I phosphorylase	SAMN09736479_1612_GH112	Experiment	PMID: 15933016	216816.GS08_08740	95.7	Bifidobacterium longum	88.2	88.2	Yes	intracellular	Absent
SAMN11944750_1472_GH112	GH112	β-galactosyl-N-acetylhexosamine phosphorylase / galacto-N-biose/lacto-N-biose I phosphorylase	GH112 - GNB/LNB I phosphorylase	β-1,3-galactosyl-N-acetylhexosamine phosphorylase / galacto-N-biose/lacto-N-biose I phosphorylase	SAMN09736479_1612_GH112	Experiment	PMID: 15933016	216816.GS08_08740	99.6	Bifidobacterium longum	88.2	88.2	Yes	intracellular	Absent
SAMN11944665_932_GH112	GH112	β-galactosyl-N-acetylhexosamine phosphorylase / galacto-N-biose/lacto-N-biose I phosphorylase	GH112 - GNB/LNB I phosphorylase	β-1,3-galactosyl-N-acetylhexosamine phosphorylase / galacto-N-biose/lacto-N-biose I phosphorylase	SAMN09736479_1612_GH112	Experiment	PMID: 15933016	216816.GS08_08740	99.3	Bifidobacterium longum	88.2	88.2	Yes	intracellular	Absent
SAMN11944946_1362_GH112	GH112	β-galactosyl-N-acetylhexosamine phosphorylase / galacto-N-biose/lacto-N-biose I phosphorylase	GH112 - GNB/LNB I phosphorylase	β-1,3-galactosyl-N-acetylhexosamine phosphorylase / galacto-N-biose/lacto-N-biose I phosphorylase	SAMN09736479_1612_GH112	Experiment	PMID: 15933016	216816.GS08_08740	95.9	Bifidobacterium longum	88.2	88.2	Yes	intracellular	Absent
SAMN11944838_414_GH112	GH112	β-galactosyl-N-acetylhexosamine phosphorylase / galacto-N-biose/lacto-N-biose I phosphorylase	GH112 - GNB/LNB I phosphorylase	β-1,3-galactosyl-N-acetylhexosamine phosphorylase / galacto-N-biose/lacto-N-biose I phosphorylase	SAMN09736479_1612_GH112	Experiment	PMID: 15933016	216816.GS08_08740	96.1	Bifidobacterium longum	88.2	88.2	Yes	intracellular	Absent
SAMN19732033_27_GH112	GH112	β-galactosyl-N-acetylhexosamine phosphorylase / galacto-N-biose/lacto-N-biose I phosphorylase	GH112 - GNB/LNB I phosphorylase	β-1,3-galactosyl-N-acetylhexosamine phosphorylase / galacto-N-biose/lacto-N-biose I phosphorylase	SAMN09736479_1612_GH112	Experiment	PMID: 15933016	216816.GS08_08740	95.7	Bifidobacterium longum	88.2	88.2	Yes	intracellular	Absent
SAMN11944975_1284_GH112	GH112	β-galactosyl-N-acetylhexosamine phosphorylase / galacto-N-biose/lacto-N-biose I phosphorylase	GH112 - GNB/LNB I phosphorylase	β-1,3-galactosyl-N-acetylhexosamine phosphorylase / galacto-N-biose/lacto-N-biose I phosphorylase	SAMN09736479_1612_GH112	Experiment	PMID: 15933016	216816.GS08_08740	95.9	Bifidobacterium longum	88.2	88.2	Yes	intracellular	Absent
SAMN11944634_1050_GH112	GH112	β-galactosyl-N-acetylhexosamine phosphorylase / galacto-N-biose/lacto-N-biose I phosphorylase	GH112 - GNB/LNB I phosphorylase	β-1,3-galactosyl-N-acetylhexosamine phosphorylase / galacto-N-biose/lacto-N-biose I phosphorylase	SAMN09736479_1612_GH112	Experiment	PMID: 15933016	216816.GS08_08740	99.3	Bifidobacterium longum	88.2	88.2	Yes	intracellular	Absent
SAMN09734884_247_GH112	GH112	β-galactosyl-N-acetylhexosamine phosphorylase / galacto-N-biose/lacto-N-biose I phosphorylase	GH112 - GNB/LNB I phosphorylase	β-1,3-galactosyl-N-acetylhexosamine phosphorylase / galacto-N-biose/lacto-N-biose I phosphorylase	SAMN09736479_1612_GH112	Experiment	PMID: 15933016	216816.GS08_08740	95.7	Bifidobacterium longum	88.2	88.2	Yes	intracellular	Absent
SAMN11944723_726_GH112	GH112	β-galactosyl-N-acetylhexosamine phosphorylase / galacto-N-biose/lacto-N-biose I phosphorylase	GH112 - GNB/LNB I phosphorylase	β-1,3-galactosyl-N-acetylhexosamine phosphorylase / galacto-N-biose/lacto-N-biose I phosphorylase	SAMN09736479_1612_GH112	Experiment	PMID: 15933016	216816.GS08_08740	95.9	Bifidobacterium longum	88.2	88.2	Yes	intracellular	Absent
SAMN11944776_1418_GH112	GH112	β-galactosyl-N-acetylhexosamine phosphorylase / galacto-N-biose/lacto-N-biose I phosphorylase	GH112 - GNB/LNB I phosphorylase	β-1,3-galactosyl-N-acetylhexosamine phosphorylase / galacto-N-biose/lacto-N-biose I phosphorylase	SAMN09736479_1612_GH112	Experiment	PMID: 15933016	216816.GS08_08740	95.9	Bifidobacterium longum	88.2	88.2	Yes	intracellular	Absent
SAMN11945046_953_GH112	GH112	β-galactosyl-N-acetylhexosamine phosphorylase / galacto-N-biose/lacto-N-biose I phosphorylase	GH112 - GNB/LNB I phosphorylase	β-1,3-galactosyl-N-acetylhexosamine phosphorylase / galacto-N-biose/lacto-N-biose I phosphorylase	SAMN09736479_1612_GH112	Experiment	PMID: 15933016	216816.GS08_08740	95.9	Bifidobacterium longum	88.2	88.2	Yes	intracellular	Absent
SAMN11944669_1109_GH112	GH112	β-galactosyl-N-acetylhexosamine phosphorylase / galacto-N-biose/lacto-N-biose I phosphorylase	GH112 - GNB/LNB I phosphorylase	β-1,3-galactosyl-N-acetylhexosamine phosphorylase / galacto-N-biose/lacto-N-biose I phosphorylase	SAMN09736479_1612_GH112	Experiment	PMID: 15933016	216816.GS08_08740	99.3	Bifidobacterium longum	88.2	88.2	Yes	intracellular	Absent
SAMN02862994_676_GH112	GH112	β-galactosyl-N-acetylhexosamine phosphorylase / galacto-N-biose/lacto-N-biose I phosphorylase	GH112 - GNB/LNB I phosphorylase	β-1,3-galactosyl-N-acetylhexosamine phosphorylase / galacto-N-biose/lacto-N-biose I phosphorylase	SAMN09736479_1612_GH112	Experiment	PMID: 15933016	216816.GS08_08740	95.7	Bifidobacterium longum	88.2	88.2	Yes	intracellular	Absent
SAMN11944857_974_GH112	GH112	β-galactosyl-N-acetylhexosamine phosphorylase / galacto-N-biose/lacto-N-biose I phosphorylase	GH112 - GNB/LNB I phosphorylase	β-1,3-galactosyl-N-acetylhexosamine phosphorylase / galacto-N-biose/lacto-N-biose I phosphorylase	SAMN09736479_1612_GH112	Experiment	PMID: 15933016	216816.GS08_08740	96	Bifidobacterium longum	88.2	88.2	Yes	intracellular	Absent
SAMN07958365_1622_GH112	GH112	β-galactosyl-N-acetylhexosamine phosphorylase / galacto-N-biose/lacto-N-biose I phosphorylase	GH112 - GNB/LNB I phosphorylase	β-1,3-galactosyl-N-acetylhexosamine phosphorylase / galacto-N-biose/lacto-N-biose I phosphorylase	SAMN09736479_1612_GH112	Experiment	PMID: 15933016	216816.GS08_08740	95.7	Bifidobacterium longum	88.2	88.2	Yes	intracellular	Absent
SAMN15532998_1788_GH112	GH112	β-galactosyl-N-acetylhexosamine phosphorylase / galacto-N-biose/lacto-N-biose I phosphorylase	GH112 - GNB/LNB I phosphorylase	β-1,3-galactosyl-N-acetylhexosamine phosphorylase / galacto-N-biose/lacto-N-biose I phosphorylase	SAMN09736479_1612_GH112	Experiment	PMID: 15933016	216816.GS08_08740	96.5	Bifidobacterium longum	88.2	88.2	Yes	intracellular	Absent
SAMN14908987_1685_GH112	GH112	β-galactosyl-N-acetylhexosamine phosphorylase / galacto-N-biose/lacto-N-biose I phosphorylase	GH112 - GNB/LNB I phosphorylase	β-1,3-galactosyl-N-acetylhexosamine phosphorylase / galacto-N-biose/lacto-N-biose I phosphorylase	SAMN09736479_1612_GH112	Experiment	PMID: 15933016	216816.GS08_08740	97.9	Bifidobacterium longum	88.2	88.2	Yes	intracellular	Absent
SAMN09736919_945_GH112	GH112	β-galactosyl-N-acetylhexosamine phosphorylase / galacto-N-biose/lacto-N-biose I phosphorylase	GH112 - GNB/LNB I phosphorylase	β-1,3-galactosyl-N-acetylhexosamine phosphorylase / galacto-N-biose/lacto-N-biose I phosphorylase	SAMN09736479_1612_GH112	Experiment	PMID: 15933016	216816.GS08_08740	95.9	Bifidobacterium longum	88.2	88.2	Yes	intracellular	Absent
SAMN08457432_1631_GH112	GH112	β-galactosyl-N-acetylhexosamine phosphorylase / galacto-N-biose/lacto-N-biose I phosphorylase	GH112 - GNB/LNB I phosphorylase	β-1,3-galactosyl-N-acetylhexosamine phosphorylase / galacto-N-biose/lacto-N-biose I phosphorylase	SAMN09736479_1612_GH112	Experiment	PMID: 15933016	216816.GS08_08740	95.7	Bifidobacterium longum	88.2	88.2	Yes	intracellular	Absent
SAMN10316545_943_GH112	GH112	β-galactosyl-N-acetylhexosamine phosphorylase / galacto-N-biose/lacto-N-biose I phosphorylase	GH112 - GNB/LNB I phosphorylase	β-1,3-galactosyl-N-acetylhexosamine phosphorylase / galacto-N-biose/lacto-N-biose I phosphorylase	SAMN09736479_1612_GH112	Experiment	PMID: 15933016	216816.GS08_08740	95.7	Bifidobacterium longum	88.2	88.2	Yes	intracellular	Absent
SAMN07189852_135_GH112	GH112	β-galactosyl-N-acetylhexosamine phosphorylase / galacto-N-biose/lacto-N-biose I phosphorylase	GH112 - GNB/LNB I phosphorylase	β-1,3-galactosyl-N-acetylhexosamine phosphorylase / galacto-N-biose/lacto-N-biose I phosphorylase	SAMN09736479_1612_GH112	Experiment	PMID: 15933016	216816.GS08_08740	95.9	Bifidobacterium longum	88.2	88.2	Yes	intracellular	Absent
SAMN11944812_916_GH112	GH112	β-galactosyl-N-acetylhexosamine phosphorylase / galacto-N-biose/lacto-N-biose I phosphorylase	GH112 - GNB/LNB I phosphorylase	β-1,3-galactosyl-N-acetylhexosamine phosphorylase / galacto-N-biose/lacto-N-biose I phosphorylase	SAMN09736479_1612_GH112	Experiment	PMID: 15933016	216816.GS08_08740	96.1	Bifidobacterium longum	88.2	88.2	Yes	intracellular	Absent
SAMN19732034_169_GH112	GH112	β-galactosyl-N-acetylhexosamine phosphorylase / galacto-N-biose/lacto-N-biose I phosphorylase	GH112 - GNB/LNB I phosphorylase	β-1,3-galactosyl-N-acetylhexosamine phosphorylase / galacto-N-biose/lacto-N-biose I phosphorylase	SAMN09736479_1612_GH112	Experiment	PMID: 15933016	216816.GS08_08740	99.9	Bifidobacterium longum	88.2	88.2	Yes	intracellular	Absent
SAMN10863273_590_GH112	GH112	β-galactosyl-N-acetylhexosamine phosphorylase / galacto-N-biose/lacto-N-biose I phosphorylase	GH112 - GNB/LNB I phosphorylase	β-1,3-galactosyl-N-acetylhexosamine phosphorylase / galacto-N-biose/lacto-N-biose I phosphorylase	SAMN09736479_1612_GH112	Experiment	PMID: 15933016	216816.GS08_08740	98.7	Bifidobacterium longum	88.2	88.2	Yes	intracellular	Absent
SAMN11944921_1784_GH112	GH112	β-galactosyl-N-acetylhexosamine phosphorylase / galacto-N-biose/lacto-N-biose I phosphorylase	GH112 - GNB/LNB I phosphorylase	β-1,3-galactosyl-N-acetylhexosamine phosphorylase / galacto-N-biose/lacto-N-biose I phosphorylase	SAMN09736479_1612_GH112	Experiment	PMID: 15933016	216816.GS08_08740	95.9	Bifidobacterium longum	88.2	88.2	Yes	intracellular	Absent
SAMEA51826168_422_GH112	GH112	β-galactosyl-N-acetylhexosamine phosphorylase / galacto-N-biose/lacto-N-biose I phosphorylase	GH112 - GNB/LNB I phosphorylase	β-1,3-galactosyl-N-acetylhexosamine phosphorylase / galacto-N-biose/lacto-N-biose I phosphorylase	SAMN09736479_1612_GH112	Experiment	PMID: 15933016	216816.GS08_08740	97.6	Bifidobacterium longum	88.2	88.2	Yes	intracellular	Absent
SAMN11944844_331_GH112	GH112	β-galactosyl-N-acetylhexosamine phosphorylase / galacto-N-biose/lacto-N-biose I phosphorylase	GH112 - GNB/LNB I phosphorylase	β-1,3-galactosyl-N-acetylhexosamine phosphorylase / galacto-N-biose/lacto-N-biose I phosphorylase	SAMN09736479_1612_GH112	Experiment	PMID: 15933016	216816.GS08_08740	96.1	Bifidobacterium longum	88.2	88.2	Yes	intracellular	Absent
SAMN18520740_1706_GH112	GH112	β-galactosyl-N-acetylhexosamine phosphorylase / galacto-N-biose/lacto-N-biose I phosphorylase	GH112 - GNB/LNB I phosphorylase	β-1,3-galactosyl-N-acetylhexosamine phosphorylase / galacto-N-biose/lacto-N-biose I phosphorylase	SAMN09736479_1612_GH112	Experiment	PMID: 15933016	216816.GS08_08740	98.1	Bifidobacterium longum	88.2	88.2	Yes	intracellular	Absent
SAMN15532921_1387_GH112	GH112	β-galactosyl-N-acetylhexosamine phosphorylase / galacto-N-biose/lacto-N-biose I phosphorylase	GH112 - GNB/LNB I phosphorylase	β-1,3-galactosyl-N-acetylhexosamine phosphorylase / galacto-N-biose/lacto-N-biose I phosphorylase	SAMN09736479_1612_GH112	Experiment	PMID: 15933016	216816.GS08_08740	95.9	Bifidobacterium longum	88.2	88.2	Yes	intracellular	Absent
SAMN06368620_1654_GH112	GH112	β-galactosyl-N-acetylhexosamine phosphorylase / galacto-N-biose/lacto-N-biose I phosphorylase	GH112 - GNB/LNB I phosphorylase	β-1,3-galactosyl-N-acetylhexosamine phosphorylase / galacto-N-biose/lacto-N-biose I phosphorylase	SAMN09736479_1612_GH112	Experiment	PMID: 15933016	216816.GS08_08740	99.9	Bifidobacterium longum	88.2	88.2	Yes	intracellular	Absent
SAMN11513273_1670_GH112	GH112	β-galactosyl-N-acetylhexosamine phosphorylase / galacto-N-biose/lacto-N-biose I phosphorylase	GH112 - GNB/LNB I phosphorylase	β-1,3-galactosyl-N-acetylhexosamine phosphorylase / galacto-N-biose/lacto-N-biose I phosphorylase	SAMN09736479_1612_GH112	Experiment	PMID: 15933016	216816.GS08_08740	96	Bifidobacterium longum	88.2	88.2	Yes	intracellular	Absent
SAMN06368665_1702_GH112	GH112	β-galactosyl-N-acetylhexosamine phosphorylase / galacto-N-biose/lacto-N-biose I phosphorylase	GH112 - GNB/LNB I phosphorylase	β-1,3-galactosyl-N-acetylhexosamine phosphorylase / galacto-N-biose/lacto-N-biose I phosphorylase	SAMN09736479_1612_GH112	Experiment	PMID: 15933016	216816.GS08_08740	99.9	Bifidobacterium longum	88.2	88.2	Yes	intracellular	Absent
SAMN18436804_1222_GH112	GH112	β-galactosyl-N-acetylhexosamine phosphorylase / galacto-N-biose/lacto-N-biose I phosphorylase	GH112 - GNB/LNB I phosphorylase	β-1,3-galactosyl-N-acetylhexosamine phosphorylase / galacto-N-biose/lacto-N-biose I phosphorylase	SAMN09736479_1612_GH112	Experiment	PMID: 15933016	216816.GS08_08740	98.4	Bifidobacterium longum	88.2	88.2	Yes	intracellular	Absent
SAMN17315588_1039_GH112	GH112	β-galactosyl-N-acetylhexosamine phosphorylase / galacto-N-biose/lacto-N-biose I phosphorylase	GH112 - GNB/LNB I phosphorylase	β-1,3-galactosyl-N-acetylhexosamine phosphorylase / galacto-N-biose/lacto-N-biose I phosphorylase	SAMN09736479_1612_GH112	Experiment	PMID: 15933016	216816.GS08_08740	96	Bifidobacterium longum	88.2	88.2	Yes	intracellular	Absent
SAMN11944707_505_GH112	GH112	β-galactosyl-N-acetylhexosamine phosphorylase / galacto-N-biose/lacto-N-biose I phosphorylase	GH112 - GNB/LNB I phosphorylase	β-1,3-galactosyl-N-acetylhexosamine phosphorylase / galacto-N-biose/lacto-N-biose I phosphorylase	SAMN09736479_1612_GH112	Experiment	PMID: 15933016	216816.GS08_08740	95.9	Bifidobacterium longum	88.2	88.2	Yes	intracellular	Absent
SAMN11944817_305_GH112	GH112	β-galactosyl-N-acetylhexosamine phosphorylase / galacto-N-biose/lacto-N-biose I phosphorylase	GH112 - GNB/LNB I phosphorylase	β-1,3-galactosyl-N-acetylhexosamine phosphorylase / galacto-N-biose/lacto-N-biose I phosphorylase	SAMN09736479_1612_GH112	Experiment	PMID: 15933016	216816.GS08_08740	96.1	Bifidobacterium longum	88.2	88.2	Yes	intracellular	Absent
SAMN11944795_1412_GH112	GH112	β-galactosyl-N-acetylhexosamine phosphorylase / galacto-N-biose/lacto-N-biose I phosphorylase	GH112 - GNB/LNB I phosphorylase	β-1,3-galactosyl-N-acetylhexosamine phosphorylase / galacto-N-biose/lacto-N-biose I phosphorylase	SAMN09736479_1612_GH112	Experiment	PMID: 15933016	216816.GS08_08740	95.9	Bifidobacterium longum	88.2	88.2	Yes	intracellular	Absent
SAMN11944759_1420_GH112	GH112	β-galactosyl-N-acetylhexosamine phosphorylase / galacto-N-biose/lacto-N-biose I phosphorylase	GH112 - GNB/LNB I phosphorylase	β-1,3-galactosyl-N-acetylhexosamine phosphorylase / galacto-N-biose/lacto-N-biose I phosphorylase	SAMN09736479_1612_GH112	Experiment	PMID: 15933016	216816.GS08_08740	95.9	Bifidobacterium longum	88.2	88.2	Yes	intracellular	Absent
SAMN11944884_715_GH112	GH112	β-galactosyl-N-acetylhexosamine phosphorylase / galacto-N-biose/lacto-N-biose I phosphorylase	GH112 - GNB/LNB I phosphorylase	β-1,3-galactosyl-N-acetylhexosamine phosphorylase / galacto-N-biose/lacto-N-biose I phosphorylase	SAMN09736479_1612_GH112	Experiment	PMID: 15933016	216816.GS08_08740	96	Bifidobacterium longum	88.2	88.2	Yes	intracellular	Absent
SAMN00829155_544_GH112	GH112	β-galactosyl-N-acetylhexosamine phosphorylase / galacto-N-biose/lacto-N-biose I phosphorylase	GH112 - GNB/LNB I phosphorylase	β-1,3-galactosyl-N-acetylhexosamine phosphorylase / galacto-N-biose/lacto-N-biose I phosphorylase	SAMN09736479_1612_GH112	Experiment	PMID: 15933016	216816.GS08_08740	95.9	Bifidobacterium longum	88.2	88.2	Yes	intracellular	Absent
SAMN11945019_893_GH112	GH112	β-galactosyl-N-acetylhexosamine phosphorylase / galacto-N-biose/lacto-N-biose I phosphorylase	GH112 - GNB/LNB I phosphorylase	β-1,3-galactosyl-N-acetylhexosamine phosphorylase / galacto-N-biose/lacto-N-biose I phosphorylase	SAMN09736479_1612_GH112	Experiment	PMID: 15933016	216816.GS08_08740	95.9	Bifidobacterium longum	88.2	88.2	Yes	intracellular	Absent
SAMN11944866_840_GH112	GH112	β-galactosyl-N-acetylhexosamine phosphorylase / galacto-N-biose/lacto-N-biose I phosphorylase	GH112 - GNB/LNB I phosphorylase	β-1,3-galactosyl-N-acetylhexosamine phosphorylase / galacto-N-biose/lacto-N-biose I phosphorylase	SAMN09736479_1612_GH112	Experiment	PMID: 15933016	216816.GS08_08740	96	Bifidobacterium longum	88.2	88.2	Yes	intracellular	Absent
SAMN11944711_848_GH112	GH112	β-galactosyl-N-acetylhexosamine phosphorylase / galacto-N-biose/lacto-N-biose I phosphorylase	GH112 - GNB/LNB I phosphorylase	β-1,3-galactosyl-N-acetylhexosamine phosphorylase / galacto-N-biose/lacto-N-biose I phosphorylase	SAMN09736479_1612_GH112	Experiment	PMID: 15933016	216816.GS08_08740	95.9	Bifidobacterium longum	88.2	88.2	Yes	intracellular	Absent
SAMN11944860_971_GH112	GH112	β-galactosyl-N-acetylhexosamine phosphorylase / galacto-N-biose/lacto-N-biose I phosphorylase	GH112 - GNB/LNB I phosphorylase	β-1,3-galactosyl-N-acetylhexosamine phosphorylase / galacto-N-biose/lacto-N-biose I phosphorylase	SAMN09736479_1612_GH112	Experiment	PMID: 15933016	216816.GS08_08740	96	Bifidobacterium longum	88.2	88.2	Yes	intracellular	Absent
SAMN11944924_1433_GH112	GH112	β-galactosyl-N-acetylhexosamine phosphorylase / galacto-N-biose/lacto-N-biose I phosphorylase	GH112 - GNB/LNB I phosphorylase	β-1,3-galactosyl-N-acetylhexosamine phosphorylase / galacto-N-biose/lacto-N-biose I phosphorylase	SAMN09736479_1612_GH112	Experiment	PMID: 15933016	216816.GS08_08740	95.9	Bifidobacterium longum	88.2	88.2	Yes	intracellular	Absent
SAMN11944839_343_GH112	GH112	β-galactosyl-N-acetylhexosamine phosphorylase / galacto-N-biose/lacto-N-biose I phosphorylase	GH112 - GNB/LNB I phosphorylase	β-1,3-galactosyl-N-acetylhexosamine phosphorylase / galacto-N-biose/lacto-N-biose I phosphorylase	SAMN09736479_1612_GH112	Experiment	PMID: 15933016	216816.GS08_08740	96.1	Bifidobacterium longum	88.2	88.2	Yes	intracellular	Absent
SAMN06368588_1625_GH112	GH112	β-galactosyl-N-acetylhexosamine phosphorylase / galacto-N-biose/lacto-N-biose I phosphorylase	GH112 - GNB/LNB I phosphorylase	β-1,3-galactosyl-N-acetylhexosamine phosphorylase / galacto-N-biose/lacto-N-biose I phosphorylase	SAMN09736479_1612_GH112	Experiment	PMID: 15933016	216816.GS08_08740	98.8	Bifidobacterium longum	88.2	88.2	Yes	intracellular	Absent
SAMN11944726_1068_GH112	GH112	β-galactosyl-N-acetylhexosamine phosphorylase / galacto-N-biose/lacto-N-biose I phosphorylase	GH112 - GNB/LNB I phosphorylase	β-1,3-galactosyl-N-acetylhexosamine phosphorylase / galacto-N-biose/lacto-N-biose I phosphorylase	SAMN09736479_1612_GH112	Experiment	PMID: 15933016	216816.GS08_08740	98.4	Bifidobacterium longum	88.2	88.2	Yes	intracellular	Absent
SAMN11944788_1078_GH112	GH112	β-galactosyl-N-acetylhexosamine phosphorylase / galacto-N-biose/lacto-N-biose I phosphorylase	GH112 - GNB/LNB I phosphorylase	β-1,3-galactosyl-N-acetylhexosamine phosphorylase / galacto-N-biose/lacto-N-biose I phosphorylase	SAMN09736479_1612_GH112	Experiment	PMID: 15933016	216816.GS08_08740	95.9	Bifidobacterium longum	88.2	88.2	Yes	intracellular	Absent
SAMN10316588_68_GH112	GH112	β-galactosyl-N-acetylhexosamine phosphorylase / galacto-N-biose/lacto-N-biose I phosphorylase	GH112 - GNB/LNB I phosphorylase	β-1,3-galactosyl-N-acetylhexosamine phosphorylase / galacto-N-biose/lacto-N-biose I phosphorylase	SAMN09736479_1612_GH112	Experiment	PMID: 15933016	216816.GS08_08740	96	Bifidobacterium longum	88.2	88.2	Yes	intracellular	Absent
SAMN02862996_1300_GH112	GH112	β-galactosyl-N-acetylhexosamine phosphorylase / galacto-N-biose/lacto-N-biose I phosphorylase	GH112 - GNB/LNB I phosphorylase	β-1,3-galactosyl-N-acetylhexosamine phosphorylase / galacto-N-biose/lacto-N-biose I phosphorylase	SAMN09736479_1612_GH112	Experiment	PMID: 15933016	216816.GS08_08740	95.7	Bifidobacterium longum	88.2	88.2	Yes	intracellular	Absent
SAMN17315591_851_GH112	GH112	β-galactosyl-N-acetylhexosamine phosphorylase / galacto-N-biose/lacto-N-biose I phosphorylase	GH112 - GNB/LNB I phosphorylase	β-1,3-galactosyl-N-acetylhexosamine phosphorylase / galacto-N-biose/lacto-N-biose I phosphorylase	SAMN09736479_1612_GH112	Experiment	PMID: 15933016	216816.GS08_08740	98.8	Bifidobacterium longum	88.2	88.2	Yes	intracellular	Absent
SAMN11944738_1024_GH112	GH112	β-galactosyl-N-acetylhexosamine phosphorylase / galacto-N-biose/lacto-N-biose I phosphorylase	GH112 - GNB/LNB I phosphorylase	β-1,3-galactosyl-N-acetylhexosamine phosphorylase / galacto-N-biose/lacto-N-biose I phosphorylase	SAMN09736479_1612_GH112	Experiment	PMID: 15933016	216816.GS08_08740	98.4	Bifidobacterium longum	88.2	88.2	Yes	intracellular	Absent
SAMN19731851_1711_GH112	GH112	β-galactosyl-N-acetylhexosamine phosphorylase / galacto-N-biose/lacto-N-biose I phosphorylase	GH112 - GNB/LNB I phosphorylase	β-1,3-galactosyl-N-acetylhexosamine phosphorylase / galacto-N-biose/lacto-N-biose I phosphorylase	SAMN09736479_1612_GH112	Experiment	PMID: 15933016	216816.GS08_08740	99.6	Bifidobacterium longum	88.2	88.2	Yes	intracellular	Absent
SAMN10316678_1481_GH112	GH112	β-galactosyl-N-acetylhexosamine phosphorylase / galacto-N-biose/lacto-N-biose I phosphorylase	GH112 - GNB/LNB I phosphorylase	β-1,3-galactosyl-N-acetylhexosamine phosphorylase / galacto-N-biose/lacto-N-biose I phosphorylase	SAMN09736479_1612_GH112	Experiment	PMID: 15933016	216816.GS08_08740	95.7	Bifidobacterium longum	88.2	88.2	Yes	intracellular	Absent
SAMN11944643_1181_GH112	GH112	β-galactosyl-N-acetylhexosamine phosphorylase / galacto-N-biose/lacto-N-biose I phosphorylase	GH112 - GNB/LNB I phosphorylase	β-1,3-galactosyl-N-acetylhexosamine phosphorylase / galacto-N-biose/lacto-N-biose I phosphorylase	SAMN09736479_1612_GH112	Experiment	PMID: 15933016	216816.GS08_08740	99.3	Bifidobacterium longum	88.2	88.2	Yes	intracellular	Absent
SAMN03093230_1673_GH112	GH112	β-galactosyl-N-acetylhexosamine phosphorylase / galacto-N-biose/lacto-N-biose I phosphorylase	GH112 - GNB/LNB I phosphorylase	β-1,3-galactosyl-N-acetylhexosamine phosphorylase / galacto-N-biose/lacto-N-biose I phosphorylase	SAMN09736479_1612_GH112	Experiment	PMID: 15933016	216816.GS08_08740	95.9	Bifidobacterium longum	88.2	88.2	Yes	intracellular	Absent
SAMN07958347_1673_GH112	GH112	β-galactosyl-N-acetylhexosamine phosphorylase / galacto-N-biose/lacto-N-biose I phosphorylase	GH112 - GNB/LNB I phosphorylase	β-1,3-galactosyl-N-acetylhexosamine phosphorylase / galacto-N-biose/lacto-N-biose I phosphorylase	SAMN09736479_1612_GH112	Experiment	PMID: 15933016	216816.GS08_08740	100	Bifidobacterium longum	88.2	88.2	Yes	intracellular	Absent
SAMN10863239_871_GH112	GH112	β-galactosyl-N-acetylhexosamine phosphorylase / galacto-N-biose/lacto-N-biose I phosphorylase	GH112 - GNB/LNB I phosphorylase	β-1,3-galactosyl-N-acetylhexosamine phosphorylase / galacto-N-biose/lacto-N-biose I phosphorylase	SAMN09736479_1612_GH112	Experiment	PMID: 15933016	216816.GS08_08740	98.9	Bifidobacterium longum	88.2	88.2	Yes	intracellular	Absent
SAMN14389563_319_GH112	GH112	β-galactosyl-N-acetylhexosamine phosphorylase / galacto-N-biose/lacto-N-biose I phosphorylase	GH112 - GNB/LNB I phosphorylase	β-1,3-galactosyl-N-acetylhexosamine phosphorylase / galacto-N-biose/lacto-N-biose I phosphorylase	SAMN09736479_1612_GH112	Experiment	PMID: 15933016	216816.GS08_08740	95.9	Bifidobacterium longum	88.2	88.2	Yes	intracellular	Absent
SAMN09355370_949_GH112	GH112	β-galactosyl-N-acetylhexosamine phosphorylase / galacto-N-biose/lacto-N-biose I phosphorylase	GH112 - GNB/LNB I phosphorylase	β-1,3-galactosyl-N-acetylhexosamine phosphorylase / galacto-N-biose/lacto-N-biose I phosphorylase	SAMN09736479_1612_GH112	Experiment	PMID: 15933016	216816.GS08_08740	95.9	Bifidobacterium longum	88.2	88.2	Yes	intracellular	Absent
SAMN16365389_1809_GH112	GH112	β-galactosyl-N-acetylhexosamine phosphorylase / galacto-N-biose/lacto-N-biose I phosphorylase	GH112 - GNB/LNB I phosphorylase	β-1,3-galactosyl-N-acetylhexosamine phosphorylase / galacto-N-biose/lacto-N-biose I phosphorylase	SAMN09736479_1612_GH112	Experiment	PMID: 15933016	216816.GS08_08740	95.9	Bifidobacterium longum	88.2	88.2	Yes	intracellular	Absent
SAMD00248952_919_GH112	GH112	β-galactosyl-N-acetylhexosamine phosphorylase / galacto-N-biose/lacto-N-biose I phosphorylase	GH112 - GNB/LNB I phosphorylase	β-1,3-galactosyl-N-acetylhexosamine phosphorylase / galacto-N-biose/lacto-N-biose I phosphorylase	SAMN09736479_1612_GH112	Experiment	PMID: 15933016	216816.GS08_08740	100	Bifidobacterium longum	88.2	88.2	Yes	intracellular	Absent
SAMN09736426_1430_GH112	GH112	β-galactosyl-N-acetylhexosamine phosphorylase / galacto-N-biose/lacto-N-biose I phosphorylase	GH112 - GNB/LNB I phosphorylase	β-1,3-galactosyl-N-acetylhexosamine phosphorylase / galacto-N-biose/lacto-N-biose I phosphorylase	SAMN09736479_1612_GH112	Experiment	PMID: 15933016	216816.GS08_08740	95.9	Bifidobacterium longum	88.2	88.2	Yes	intracellular	Absent
SAMN11944700_1412_GH112	GH112	β-galactosyl-N-acetylhexosamine phosphorylase / galacto-N-biose/lacto-N-biose I phosphorylase	GH112 - GNB/LNB I phosphorylase	β-1,3-galactosyl-N-acetylhexosamine phosphorylase / galacto-N-biose/lacto-N-biose I phosphorylase	SAMN09736479_1612_GH112	Experiment	PMID: 15933016	216816.GS08_08740	98.4	Bifidobacterium longum	88.2	88.2	Yes	intracellular	Absent
SAMN11944898_928_GH112	GH112	β-galactosyl-N-acetylhexosamine phosphorylase / galacto-N-biose/lacto-N-biose I phosphorylase	GH112 - GNB/LNB I phosphorylase	β-1,3-galactosyl-N-acetylhexosamine phosphorylase / galacto-N-biose/lacto-N-biose I phosphorylase	SAMN09736479_1612_GH112	Experiment	PMID: 15933016	216816.GS08_08740	95.9	Bifidobacterium longum	88.2	88.2	Yes	intracellular	Absent
SAMN11944872_1338_GH112	GH112	β-galactosyl-N-acetylhexosamine phosphorylase / galacto-N-biose/lacto-N-biose I phosphorylase	GH112 - GNB/LNB I phosphorylase	β-1,3-galactosyl-N-acetylhexosamine phosphorylase / galacto-N-biose/lacto-N-biose I phosphorylase	SAMN09736479_1612_GH112	Experiment	PMID: 15933016	216816.GS08_08740	96	Bifidobacterium longum	88.2	88.2	Yes	intracellular	Absent
SAMN11944987_1433_GH112	GH112	β-galactosyl-N-acetylhexosamine phosphorylase / galacto-N-biose/lacto-N-biose I phosphorylase	GH112 - GNB/LNB I phosphorylase	β-1,3-galactosyl-N-acetylhexosamine phosphorylase / galacto-N-biose/lacto-N-biose I phosphorylase	SAMN09736479_1612_GH112	Experiment	PMID: 15933016	216816.GS08_08740	95.9	Bifidobacterium longum	88.2	88.2	Yes	intracellular	Absent
SAMN11945012_393_GH112	GH112	β-galactosyl-N-acetylhexosamine phosphorylase / galacto-N-biose/lacto-N-biose I phosphorylase	GH112 - GNB/LNB I phosphorylase	β-1,3-galactosyl-N-acetylhexosamine phosphorylase / galacto-N-biose/lacto-N-biose I phosphorylase	SAMN09736479_1612_GH112	Experiment	PMID: 15933016	216816.GS08_08740	95.9	Bifidobacterium longum	88.2	88.2	Yes	intracellular	Absent
SAMEA7847947_124_GH112	GH112	β-galactosyl-N-acetylhexosamine phosphorylase / galacto-N-biose/lacto-N-biose I phosphorylase	GH112 - GNB/LNB I phosphorylase	β-1,3-galactosyl-N-acetylhexosamine phosphorylase / galacto-N-biose/lacto-N-biose I phosphorylase	SAMN09736479_1612_GH112	Experiment	PMID: 15933016	216816.GS08_08740	95.7	Bifidobacterium longum	88.2	88.2	Yes	intracellular	Absent
SAMN11944976_1434_GH112	GH112	β-galactosyl-N-acetylhexosamine phosphorylase / galacto-N-biose/lacto-N-biose I phosphorylase	GH112 - GNB/LNB I phosphorylase	β-1,3-galactosyl-N-acetylhexosamine phosphorylase / galacto-N-biose/lacto-N-biose I phosphorylase	SAMN09736479_1612_GH112	Experiment	PMID: 15933016	216816.GS08_08740	95.9	Bifidobacterium longum	88.2	88.2	Yes	intracellular	Absent
SAMN11944845_350_GH112	GH112	β-galactosyl-N-acetylhexosamine phosphorylase / galacto-N-biose/lacto-N-biose I phosphorylase	GH112 - GNB/LNB I phosphorylase	β-1,3-galactosyl-N-acetylhexosamine phosphorylase / galacto-N-biose/lacto-N-biose I phosphorylase	SAMN09736479_1612_GH112	Experiment	PMID: 15933016	216816.GS08_08740	96.1	Bifidobacterium longum	88.2	88.2	Yes	intracellular	Absent
SAMN11944822_925_GH112	GH112	β-galactosyl-N-acetylhexosamine phosphorylase / galacto-N-biose/lacto-N-biose I phosphorylase	GH112 - GNB/LNB I phosphorylase	β-1,3-galactosyl-N-acetylhexosamine phosphorylase / galacto-N-biose/lacto-N-biose I phosphorylase	SAMN09736479_1612_GH112	Experiment	PMID: 15933016	216816.GS08_08740	96.1	Bifidobacterium longum	88.2	88.2	Yes	intracellular	Absent
SAMN11944994_1316_GH112	GH112	β-galactosyl-N-acetylhexosamine phosphorylase / galacto-N-biose/lacto-N-biose I phosphorylase	GH112 - GNB/LNB I phosphorylase	β-1,3-galactosyl-N-acetylhexosamine phosphorylase / galacto-N-biose/lacto-N-biose I phosphorylase	SAMN09736479_1612_GH112	Experiment	PMID: 15933016	216816.GS08_08740	95.9	Bifidobacterium longum	88.2	88.2	Yes	intracellular	Absent
SAMN19732193_1337_GH112	GH112	β-galactosyl-N-acetylhexosamine phosphorylase / galacto-N-biose/lacto-N-biose I phosphorylase	GH112 - GNB/LNB I phosphorylase	β-1,3-galactosyl-N-acetylhexosamine phosphorylase / galacto-N-biose/lacto-N-biose I phosphorylase	SAMN09736479_1612_GH112	Experiment	PMID: 15933016	216816.GS08_08740	98.9	Bifidobacterium longum	88.2	88.2	Yes	intracellular	Absent
SAMD00060952_2245_GH112	GH112	β-galactosyl-N-acetylhexosamine phosphorylase / galacto-N-biose/lacto-N-biose I phosphorylase	GH112 - GNB/LNB I phosphorylase	β-1,3-galactosyl-N-acetylhexosamine phosphorylase / galacto-N-biose/lacto-N-biose I phosphorylase	SAMN09736479_1612_GH112	Experiment	PMID: 15933016	216816.GS08_08740	97.6	Bifidobacterium longum	88.2	88.2	Yes	intracellular	Absent
SAMN11944963_425_GH112	GH112	β-galactosyl-N-acetylhexosamine phosphorylase / galacto-N-biose/lacto-N-biose I phosphorylase	GH112 - GNB/LNB I phosphorylase	β-1,3-galactosyl-N-acetylhexosamine phosphorylase / galacto-N-biose/lacto-N-biose I phosphorylase	SAMN09736479_1612_GH112	Experiment	PMID: 15933016	216816.GS08_08740	95.9	Bifidobacterium longum	88.2	88.2	Yes	intracellular	Absent
SAMN11944624_1453_GH112	GH112	β-galactosyl-N-acetylhexosamine phosphorylase / galacto-N-biose/lacto-N-biose I phosphorylase	GH112 - GNB/LNB I phosphorylase	β-1,3-galactosyl-N-acetylhexosamine phosphorylase / galacto-N-biose/lacto-N-biose I phosphorylase	SAMN09736479_1612_GH112	Experiment	PMID: 15933016	216816.GS08_08740	99.3	Bifidobacterium longum	88.2	88.2	Yes	intracellular	Absent
SAMN11944636_1124_GH112	GH112	β-galactosyl-N-acetylhexosamine phosphorylase / galacto-N-biose/lacto-N-biose I phosphorylase	GH112 - GNB/LNB I phosphorylase	β-1,3-galactosyl-N-acetylhexosamine phosphorylase / galacto-N-biose/lacto-N-biose I phosphorylase	SAMN09736479_1612_GH112	Experiment	PMID: 15933016	216816.GS08_08740	99.3	Bifidobacterium longum	88.2	88.2	Yes	intracellular	Absent
SAMN13440970_1547_GH112	GH112	β-galactosyl-N-acetylhexosamine phosphorylase / galacto-N-biose/lacto-N-biose I phosphorylase	GH112 - GNB/LNB I phosphorylase	β-1,3-galactosyl-N-acetylhexosamine phosphorylase / galacto-N-biose/lacto-N-biose I phosphorylase	SAMN09736479_1612_GH112	Experiment	PMID: 15933016	216816.GS08_08740	95.9	Bifidobacterium longum	88.2	88.2	Yes	intracellular	Absent
SAMN11944781_1437_GH112	GH112	β-galactosyl-N-acetylhexosamine phosphorylase / galacto-N-biose/lacto-N-biose I phosphorylase	GH112 - GNB/LNB I phosphorylase	β-1,3-galactosyl-N-acetylhexosamine phosphorylase / galacto-N-biose/lacto-N-biose I phosphorylase	SAMN09736479_1612_GH112	Experiment	PMID: 15933016	216816.GS08_08740	95.9	Bifidobacterium longum	88.2	88.2	Yes	intracellular	Absent
SAMN02603469_1699_GH112	GH112	β-galactosyl-N-acetylhexosamine phosphorylase / galacto-N-biose/lacto-N-biose I phosphorylase	GH112 - GNB/LNB I phosphorylase	β-1,3-galactosyl-N-acetylhexosamine phosphorylase / galacto-N-biose/lacto-N-biose I phosphorylase	SAMN09736479_1612_GH112	Experiment	PMID: 15933016	216816.GS08_08740	95.9	Bifidobacterium longum	88.2	88.2	Yes	intracellular	Absent
SAMN11944867_653_GH112	GH112	β-galactosyl-N-acetylhexosamine phosphorylase / galacto-N-biose/lacto-N-biose I phosphorylase	GH112 - GNB/LNB I phosphorylase	β-1,3-galactosyl-N-acetylhexosamine phosphorylase / galacto-N-biose/lacto-N-biose I phosphorylase	SAMN09736479_1612_GH112	Experiment	PMID: 15933016	216816.GS08_08740	96	Bifidobacterium longum	88.2	88.2	Yes	intracellular	Absent
SAMN11944752_1699_GH112	GH112	β-galactosyl-N-acetylhexosamine phosphorylase / galacto-N-biose/lacto-N-biose I phosphorylase	GH112 - GNB/LNB I phosphorylase	β-1,3-galactosyl-N-acetylhexosamine phosphorylase / galacto-N-biose/lacto-N-biose I phosphorylase	SAMN09736479_1612_GH112	Experiment	PMID: 15933016	216816.GS08_08740	99.6	Bifidobacterium longum	88.2	88.2	Yes	intracellular	Absent
SAMN11944640_275_GH112	GH112	β-galactosyl-N-acetylhexosamine phosphorylase / galacto-N-biose/lacto-N-biose I phosphorylase	GH112 - GNB/LNB I phosphorylase	β-1,3-galactosyl-N-acetylhexosamine phosphorylase / galacto-N-biose/lacto-N-biose I phosphorylase	SAMN09736479_1612_GH112	Experiment	PMID: 15933016	216816.GS08_08740	99.3	Bifidobacterium longum	88.2	88.2	Yes	intracellular	Absent
SAMN11944925_1439_GH112	GH112	β-galactosyl-N-acetylhexosamine phosphorylase / galacto-N-biose/lacto-N-biose I phosphorylase	GH112 - GNB/LNB I phosphorylase	β-1,3-galactosyl-N-acetylhexosamine phosphorylase / galacto-N-biose/lacto-N-biose I phosphorylase	SAMN09736479_1612_GH112	Experiment	PMID: 15933016	216816.GS08_08740	95.9	Bifidobacterium longum	88.2	88.2	Yes	intracellular	Absent
SAMN09734240_1100_GH112	GH112	β-galactosyl-N-acetylhexosamine phosphorylase / galacto-N-biose/lacto-N-biose I phosphorylase	GH112 - GNB/LNB I phosphorylase	β-1,3-galactosyl-N-acetylhexosamine phosphorylase / galacto-N-biose/lacto-N-biose I phosphorylase	SAMN09736479_1612_GH112	Experiment	PMID: 15933016	216816.GS08_08740	95.9	Bifidobacterium longum	88.2	88.2	Yes	intracellular	Absent
SAMN09734632_1537_GH112	GH112	β-galactosyl-N-acetylhexosamine phosphorylase / galacto-N-biose/lacto-N-biose I phosphorylase	GH112 - GNB/LNB I phosphorylase	β-1,3-galactosyl-N-acetylhexosamine phosphorylase / galacto-N-biose/lacto-N-biose I phosphorylase	SAMN09736479_1612_GH112	Experiment	PMID: 15933016	216816.GS08_08740	95.9	Bifidobacterium longum	88.2	88.2	Yes	intracellular	Absent
SAMN02470970_463_GH112	GH112	β-galactosyl-N-acetylhexosamine phosphorylase / galacto-N-biose/lacto-N-biose I phosphorylase	GH112 - GNB/LNB I phosphorylase	β-1,3-galactosyl-N-acetylhexosamine phosphorylase / galacto-N-biose/lacto-N-biose I phosphorylase	SAMN09736479_1612_GH112	Experiment	PMID: 15933016	216816.GS08_08740	100	Bifidobacterium longum	88.2	88.2	Yes	intracellular	Absent
SAMN11944818_1008_GH112	GH112	β-galactosyl-N-acetylhexosamine phosphorylase / galacto-N-biose/lacto-N-biose I phosphorylase	GH112 - GNB/LNB I phosphorylase	β-1,3-galactosyl-N-acetylhexosamine phosphorylase / galacto-N-biose/lacto-N-biose I phosphorylase	SAMN09736479_1612_GH112	Experiment	PMID: 15933016	216816.GS08_08740	96.1	Bifidobacterium longum	88.2	88.2	Yes	intracellular	Absent
SAMEA2747189_2285_GH112	GH112	β-galactosyl-N-acetylhexosamine phosphorylase / galacto-N-biose/lacto-N-biose I phosphorylase	GH112 - GNB/LNB I phosphorylase	β-1,3-galactosyl-N-acetylhexosamine phosphorylase / galacto-N-biose/lacto-N-biose I phosphorylase	SAMN09736479_1612_GH112	Experiment	PMID: 15933016	216816.GS08_08740	97.6	Bifidobacterium longum	88.2	88.2	Yes	intracellular	Absent
SAMN11945038_645_GH112	GH112	β-galactosyl-N-acetylhexosamine phosphorylase / galacto-N-biose/lacto-N-biose I phosphorylase	GH112 - GNB/LNB I phosphorylase	β-1,3-galactosyl-N-acetylhexosamine phosphorylase / galacto-N-biose/lacto-N-biose I phosphorylase	SAMN09736479_1612_GH112	Experiment	PMID: 15933016	216816.GS08_08740	95.9	Bifidobacterium longum	88.2	88.2	Yes	intracellular	Absent
SAMN11944956_1420_GH112	GH112	β-galactosyl-N-acetylhexosamine phosphorylase / galacto-N-biose/lacto-N-biose I phosphorylase	GH112 - GNB/LNB I phosphorylase	β-1,3-galactosyl-N-acetylhexosamine phosphorylase / galacto-N-biose/lacto-N-biose I phosphorylase	SAMN09736479_1612_GH112	Experiment	PMID: 15933016	216816.GS08_08740	95.9	Bifidobacterium longum	88.2	88.2	Yes	intracellular	Absent
SAMN10239587_330_GH112	GH112	β-galactosyl-N-acetylhexosamine phosphorylase / galacto-N-biose/lacto-N-biose I phosphorylase	GH112 - GNB/LNB I phosphorylase	β-1,3-galactosyl-N-acetylhexosamine phosphorylase / galacto-N-biose/lacto-N-biose I phosphorylase	SAMN09736479_1612_GH112	Experiment	PMID: 15933016	216816.GS08_08740	96	Bifidobacterium longum	88.2	88.2	Yes	intracellular	Absent
SAMN13208527_870_GH112	GH112	β-galactosyl-N-acetylhexosamine phosphorylase / galacto-N-biose/lacto-N-biose I phosphorylase	GH112 - GNB/LNB I phosphorylase	β-1,3-galactosyl-N-acetylhexosamine phosphorylase / galacto-N-biose/lacto-N-biose I phosphorylase	SAMN09736479_1612_GH112	Experiment	PMID: 15933016	216816.GS08_08740	100	Bifidobacterium longum	88.2	88.2	Yes	intracellular	Absent
SAMN06368680_1649_GH112	GH112	β-galactosyl-N-acetylhexosamine phosphorylase / galacto-N-biose/lacto-N-biose I phosphorylase	GH112 - GNB/LNB I phosphorylase	β-1,3-galactosyl-N-acetylhexosamine phosphorylase / galacto-N-biose/lacto-N-biose I phosphorylase	SAMN09736479_1612_GH112	Experiment	PMID: 15933016	216816.GS08_08740	96	Bifidobacterium longum	88.2	88.2	Yes	intracellular	Absent
SAMN09736971_1284_GH112	GH112	β-galactosyl-N-acetylhexosamine phosphorylase / galacto-N-biose/lacto-N-biose I phosphorylase	GH112 - GNB/LNB I phosphorylase	β-1,3-galactosyl-N-acetylhexosamine phosphorylase / galacto-N-biose/lacto-N-biose I phosphorylase	SAMN09736479_1612_GH112	Experiment	PMID: 15933016	216816.GS08_08740	97.2	Bifidobacterium longum	88.2	88.2	Yes	intracellular	Absent
SAMN11944960_1429_GH112	GH112	β-galactosyl-N-acetylhexosamine phosphorylase / galacto-N-biose/lacto-N-biose I phosphorylase	GH112 - GNB/LNB I phosphorylase	β-1,3-galactosyl-N-acetylhexosamine phosphorylase / galacto-N-biose/lacto-N-biose I phosphorylase	SAMN09736479_1612_GH112	Experiment	PMID: 15933016	216816.GS08_08740	95.9	Bifidobacterium longum	88.2	88.2	Yes	intracellular	Absent
SAMN09736978_894_GH112	GH112	β-galactosyl-N-acetylhexosamine phosphorylase / galacto-N-biose/lacto-N-biose I phosphorylase	GH112 - GNB/LNB I phosphorylase	β-1,3-galactosyl-N-acetylhexosamine phosphorylase / galacto-N-biose/lacto-N-biose I phosphorylase	SAMN09736479_1612_GH112	Experiment	PMID: 15933016	216816.GS08_08740	95.7	Bifidobacterium longum	88.2	88.2	Yes	intracellular	Absent
SAMN04155602_1022_GH112	GH112	β-galactosyl-N-acetylhexosamine phosphorylase / galacto-N-biose/lacto-N-biose I phosphorylase	GH112 - GNB/LNB I phosphorylase	β-1,3-galactosyl-N-acetylhexosamine phosphorylase / galacto-N-biose/lacto-N-biose I phosphorylase	SAMN09736479_1612_GH112	Experiment	PMID: 15933016	216816.GS08_08740	95.7	Bifidobacterium longum	88.2	88.2	Yes	intracellular	Absent
SAMN11944798_975_GH112	GH112	β-galactosyl-N-acetylhexosamine phosphorylase / galacto-N-biose/lacto-N-biose I phosphorylase	GH112 - GNB/LNB I phosphorylase	β-1,3-galactosyl-N-acetylhexosamine phosphorylase / galacto-N-biose/lacto-N-biose I phosphorylase	SAMN09736479_1612_GH112	Experiment	PMID: 15933016	216816.GS08_08740	95.9	Bifidobacterium longum	88.2	88.2	Yes	intracellular	Absent
SAMN15532852_582_GH112	GH112	β-galactosyl-N-acetylhexosamine phosphorylase / galacto-N-biose/lacto-N-biose I phosphorylase	GH112 - GNB/LNB I phosphorylase	β-1,3-galactosyl-N-acetylhexosamine phosphorylase / galacto-N-biose/lacto-N-biose I phosphorylase	SAMN09736479_1612_GH112	Experiment	PMID: 15933016	216816.GS08_08740	99.2	Bifidobacterium longum	88.2	88.2	Yes	intracellular	Absent
SAMN11944855_905_GH112	GH112	β-galactosyl-N-acetylhexosamine phosphorylase / galacto-N-biose/lacto-N-biose I phosphorylase	GH112 - GNB/LNB I phosphorylase	β-1,3-galactosyl-N-acetylhexosamine phosphorylase / galacto-N-biose/lacto-N-biose I phosphorylase	SAMN09736479_1612_GH112	Experiment	PMID: 15933016	216816.GS08_08740	96	Bifidobacterium longum	88.2	88.2	Yes	intracellular	Absent
SAMN09734168_321_GH112	GH112	β-galactosyl-N-acetylhexosamine phosphorylase / galacto-N-biose/lacto-N-biose I phosphorylase	GH112 - GNB/LNB I phosphorylase	β-1,3-galactosyl-N-acetylhexosamine phosphorylase / galacto-N-biose/lacto-N-biose I phosphorylase	SAMN09736479_1612_GH112	Experiment	PMID: 15933016	216816.GS08_08740	95.9	Bifidobacterium longum	88.2	88.2	Yes	intracellular	Absent
SAMN11944892_679_GH112	GH112	β-galactosyl-N-acetylhexosamine phosphorylase / galacto-N-biose/lacto-N-biose I phosphorylase	GH112 - GNB/LNB I phosphorylase	β-1,3-galactosyl-N-acetylhexosamine phosphorylase / galacto-N-biose/lacto-N-biose I phosphorylase	SAMN09736479_1612_GH112	Experiment	PMID: 15933016	216816.GS08_08740	96	Bifidobacterium longum	88.2	88.2	Yes	intracellular	Absent
SAMN12147361_506_GH112	GH112	β-galactosyl-N-acetylhexosamine phosphorylase / galacto-N-biose/lacto-N-biose I phosphorylase	GH112 - GNB/LNB I phosphorylase	β-1,3-galactosyl-N-acetylhexosamine phosphorylase / galacto-N-biose/lacto-N-biose I phosphorylase	SAMN09736479_1612_GH112	Experiment	PMID: 15933016	216816.GS08_08740	100	Bifidobacterium longum	88.2	88.2	Yes	intracellular	Absent
SAMN11944789_1399_GH112	GH112	β-galactosyl-N-acetylhexosamine phosphorylase / galacto-N-biose/lacto-N-biose I phosphorylase	GH112 - GNB/LNB I phosphorylase	β-1,3-galactosyl-N-acetylhexosamine phosphorylase / galacto-N-biose/lacto-N-biose I phosphorylase	SAMN09736479_1612_GH112	Experiment	PMID: 15933016	216816.GS08_08740	95.9	Bifidobacterium longum	88.2	88.2	Yes	intracellular	Absent
SAMN07958358_1582_GH112	GH112	β-galactosyl-N-acetylhexosamine phosphorylase / galacto-N-biose/lacto-N-biose I phosphorylase	GH112 - GNB/LNB I phosphorylase	β-1,3-galactosyl-N-acetylhexosamine phosphorylase / galacto-N-biose/lacto-N-biose I phosphorylase	SAMN09736479_1612_GH112	Experiment	PMID: 15933016	216816.GS08_08740	95.9	Bifidobacterium longum	88.2	88.2	Yes	intracellular	Absent
SAMN06368657_1517_GH112	GH112	β-galactosyl-N-acetylhexosamine phosphorylase / galacto-N-biose/lacto-N-biose I phosphorylase	GH112 - GNB/LNB I phosphorylase	β-1,3-galactosyl-N-acetylhexosamine phosphorylase / galacto-N-biose/lacto-N-biose I phosphorylase	SAMN09736479_1612_GH112	Experiment	PMID: 15933016	216816.GS08_08740	95.9	Bifidobacterium longum	88.2	88.2	Yes	intracellular	Absent
SAMN11945016_629_GH112	GH112	β-galactosyl-N-acetylhexosamine phosphorylase / galacto-N-biose/lacto-N-biose I phosphorylase	GH112 - GNB/LNB I phosphorylase	β-1,3-galactosyl-N-acetylhexosamine phosphorylase / galacto-N-biose/lacto-N-biose I phosphorylase	SAMN09736479_1612_GH112	Experiment	PMID: 15933016	216816.GS08_08740	95.9	Bifidobacterium longum	88.2	88.2	Yes	intracellular	Absent
SAMN06621706_863_GH112	GH112	β-galactosyl-N-acetylhexosamine phosphorylase / galacto-N-biose/lacto-N-biose I phosphorylase	GH112 - GNB/LNB I phosphorylase	β-1,3-galactosyl-N-acetylhexosamine phosphorylase / galacto-N-biose/lacto-N-biose I phosphorylase	SAMN09736479_1612_GH112	Experiment	PMID: 15933016	216816.GS08_08740	95.7	Bifidobacterium longum	88.2	88.2	Yes	intracellular	Absent
SAMN09734564_1083_GH112	GH112	β-galactosyl-N-acetylhexosamine phosphorylase / galacto-N-biose/lacto-N-biose I phosphorylase	GH112 - GNB/LNB I phosphorylase	β-1,3-galactosyl-N-acetylhexosamine phosphorylase / galacto-N-biose/lacto-N-biose I phosphorylase	SAMN09736479_1612_GH112	Experiment	PMID: 15933016	216816.GS08_08740	95.9	Bifidobacterium longum	88.2	88.2	Yes	intracellular	Absent
SAMN09734258_1358_GH112	GH112	β-galactosyl-N-acetylhexosamine phosphorylase / galacto-N-biose/lacto-N-biose I phosphorylase	GH112 - GNB/LNB I phosphorylase	β-1,3-galactosyl-N-acetylhexosamine phosphorylase / galacto-N-biose/lacto-N-biose I phosphorylase	SAMN09736479_1612_GH112	Experiment	PMID: 15933016	216816.GS08_08740	95.9	Bifidobacterium longum	88.2	88.2	Yes	intracellular	Absent
SAMD00047623_1937_GH112	GH112	β-galactosyl-N-acetylhexosamine phosphorylase / galacto-N-biose/lacto-N-biose I phosphorylase	GH112 - GNB/LNB I phosphorylase	β-1,3-galactosyl-N-acetylhexosamine phosphorylase / galacto-N-biose/lacto-N-biose I phosphorylase	SAMN09736479_1612_GH112	Experiment	PMID: 15933016	216816.GS08_08740	97.2	Bifidobacterium longum	88.2	88.2	Yes	intracellular	Absent
SAMN11944650_1142_GH112	GH112	β-galactosyl-N-acetylhexosamine phosphorylase / galacto-N-biose/lacto-N-biose I phosphorylase	GH112 - GNB/LNB I phosphorylase	β-1,3-galactosyl-N-acetylhexosamine phosphorylase / galacto-N-biose/lacto-N-biose I phosphorylase	SAMN09736479_1612_GH112	Experiment	PMID: 15933016	216816.GS08_08740	99.3	Bifidobacterium longum	88.2	88.2	Yes	intracellular	Absent
SAMN11944944_1440_GH112	GH112	β-galactosyl-N-acetylhexosamine phosphorylase / galacto-N-biose/lacto-N-biose I phosphorylase	GH112 - GNB/LNB I phosphorylase	β-1,3-galactosyl-N-acetylhexosamine phosphorylase / galacto-N-biose/lacto-N-biose I phosphorylase	SAMN09736479_1612_GH112	Experiment	PMID: 15933016	216816.GS08_08740	95.9	Bifidobacterium longum	88.2	88.2	Yes	intracellular	Absent
SAMN11944888_975_GH112	GH112	β-galactosyl-N-acetylhexosamine phosphorylase / galacto-N-biose/lacto-N-biose I phosphorylase	GH112 - GNB/LNB I phosphorylase	β-1,3-galactosyl-N-acetylhexosamine phosphorylase / galacto-N-biose/lacto-N-biose I phosphorylase	SAMN09736479_1612_GH112	Experiment	PMID: 15933016	216816.GS08_08740	96	Bifidobacterium longum	88.2	88.2	Yes	intracellular	Absent
SAMN19732009_27_GH112	GH112	β-galactosyl-N-acetylhexosamine phosphorylase / galacto-N-biose/lacto-N-biose I phosphorylase	GH112 - GNB/LNB I phosphorylase	β-1,3-galactosyl-N-acetylhexosamine phosphorylase / galacto-N-biose/lacto-N-biose I phosphorylase	SAMN09736479_1612_GH112	Experiment	PMID: 15933016	216816.GS08_08740	95.7	Bifidobacterium longum	88.2	88.2	Yes	intracellular	Absent
SAMN11944721_1453_GH112	GH112	β-galactosyl-N-acetylhexosamine phosphorylase / galacto-N-biose/lacto-N-biose I phosphorylase	GH112 - GNB/LNB I phosphorylase	β-1,3-galactosyl-N-acetylhexosamine phosphorylase / galacto-N-biose/lacto-N-biose I phosphorylase	SAMN09736479_1612_GH112	Experiment	PMID: 15933016	216816.GS08_08740	98.4	Bifidobacterium longum	88.2	88.2	Yes	intracellular	Absent
SAMN06368573_1652_GH112	GH112	β-galactosyl-N-acetylhexosamine phosphorylase / galacto-N-biose/lacto-N-biose I phosphorylase	GH112 - GNB/LNB I phosphorylase	β-1,3-galactosyl-N-acetylhexosamine phosphorylase / galacto-N-biose/lacto-N-biose I phosphorylase	SAMN09736479_1612_GH112	Experiment	PMID: 15933016	216816.GS08_08740	98	Bifidobacterium longum	88.2	88.2	Yes	intracellular	Absent
SAMN11944871_975_GH112	GH112	β-galactosyl-N-acetylhexosamine phosphorylase / galacto-N-biose/lacto-N-biose I phosphorylase	GH112 - GNB/LNB I phosphorylase	β-1,3-galactosyl-N-acetylhexosamine phosphorylase / galacto-N-biose/lacto-N-biose I phosphorylase	SAMN09736479_1612_GH112	Experiment	PMID: 15933016	216816.GS08_08740	96	Bifidobacterium longum	88.2	88.2	Yes	intracellular	Absent
SAMN15532580_798_GH112	GH112	β-galactosyl-N-acetylhexosamine phosphorylase / galacto-N-biose/lacto-N-biose I phosphorylase	GH112 - GNB/LNB I phosphorylase	β-1,3-galactosyl-N-acetylhexosamine phosphorylase / galacto-N-biose/lacto-N-biose I phosphorylase	SAMN09736479_1612_GH112	Experiment	PMID: 15933016	216816.GS08_08740	95.9	Bifidobacterium longum	88.2	88.2	Yes	intracellular	Absent
SAMN16365393_2253_GH112	GH112	β-galactosyl-N-acetylhexosamine phosphorylase / galacto-N-biose/lacto-N-biose I phosphorylase	GH112 - GNB/LNB I phosphorylase	β-1,3-galactosyl-N-acetylhexosamine phosphorylase / galacto-N-biose/lacto-N-biose I phosphorylase	SAMN09736479_1612_GH112	Experiment	PMID: 15933016	216816.GS08_08740	98	Bifidobacterium longum	88.2	88.2	Yes	intracellular	Absent
SAMN11945033_645_GH112	GH112	β-galactosyl-N-acetylhexosamine phosphorylase / galacto-N-biose/lacto-N-biose I phosphorylase	GH112 - GNB/LNB I phosphorylase	β-1,3-galactosyl-N-acetylhexosamine phosphorylase / galacto-N-biose/lacto-N-biose I phosphorylase	SAMN09736479_1612_GH112	Experiment	PMID: 15933016	216816.GS08_08740	95.9	Bifidobacterium longum	88.2	88.2	Yes	intracellular	Absent
SAMN17315589_828_GH112	GH112	β-galactosyl-N-acetylhexosamine phosphorylase / galacto-N-biose/lacto-N-biose I phosphorylase	GH112 - GNB/LNB I phosphorylase	β-1,3-galactosyl-N-acetylhexosamine phosphorylase / galacto-N-biose/lacto-N-biose I phosphorylase	SAMN09736479_1612_GH112	Experiment	PMID: 15933016	216816.GS08_08740	95.9	Bifidobacterium longum	88.2	88.2	Yes	intracellular	Absent
SAMN06368585_1396_GH112	GH112	β-galactosyl-N-acetylhexosamine phosphorylase / galacto-N-biose/lacto-N-biose I phosphorylase	GH112 - GNB/LNB I phosphorylase	β-1,3-galactosyl-N-acetylhexosamine phosphorylase / galacto-N-biose/lacto-N-biose I phosphorylase	SAMN09736479_1612_GH112	Experiment	PMID: 15933016	216816.GS08_08740	95.9	Bifidobacterium longum	88.2	88.2	Yes	intracellular	Absent
SAMN11944891_1040_GH112	GH112	β-galactosyl-N-acetylhexosamine phosphorylase / galacto-N-biose/lacto-N-biose I phosphorylase	GH112 - GNB/LNB I phosphorylase	β-1,3-galactosyl-N-acetylhexosamine phosphorylase / galacto-N-biose/lacto-N-biose I phosphorylase	SAMN09736479_1612_GH112	Experiment	PMID: 15933016	216816.GS08_08740	96	Bifidobacterium longum	88.2	88.2	Yes	intracellular	Absent
SAMEA4838171_1768_GH112	GH112	β-galactosyl-N-acetylhexosamine phosphorylase / galacto-N-biose/lacto-N-biose I phosphorylase	GH112 - GNB/LNB I phosphorylase	β-1,3-galactosyl-N-acetylhexosamine phosphorylase / galacto-N-biose/lacto-N-biose I phosphorylase	SAMN09736479_1612_GH112	Experiment	PMID: 15933016	216816.GS08_08740	99.6	Bifidobacterium longum	88.2	88.2	Yes	intracellular	Absent
SAMN06109230_547_GH112	GH112	β-galactosyl-N-acetylhexosamine phosphorylase / galacto-N-biose/lacto-N-biose I phosphorylase	GH112 - GNB/LNB I phosphorylase	β-1,3-galactosyl-N-acetylhexosamine phosphorylase / galacto-N-biose/lacto-N-biose I phosphorylase	SAMN09736479_1612_GH112	Experiment	PMID: 15933016	216816.GS08_08740	99.6	Bifidobacterium longum	88.2	88.2	Yes	intracellular	Absent
SAMN19731852_1771_GH112	GH112	β-galactosyl-N-acetylhexosamine phosphorylase / galacto-N-biose/lacto-N-biose I phosphorylase	GH112 - GNB/LNB I phosphorylase	β-1,3-galactosyl-N-acetylhexosamine phosphorylase / galacto-N-biose/lacto-N-biose I phosphorylase	SAMN09736479_1612_GH112	Experiment	PMID: 15933016	216816.GS08_08740	99.6	Bifidobacterium longum	88.2	88.2	Yes	intracellular	Absent
SAMN06368618_1760_GH112	GH112	β-galactosyl-N-acetylhexosamine phosphorylase / galacto-N-biose/lacto-N-biose I phosphorylase	GH112 - GNB/LNB I phosphorylase	β-1,3-galactosyl-N-acetylhexosamine phosphorylase / galacto-N-biose/lacto-N-biose I phosphorylase	SAMN09736479_1612_GH112	Experiment	PMID: 15933016	216816.GS08_08740	99.5	Bifidobacterium longum	88.2	88.2	Yes	intracellular	Absent
SAMN06368607_1510_GH112	GH112	β-galactosyl-N-acetylhexosamine phosphorylase / galacto-N-biose/lacto-N-biose I phosphorylase	GH112 - GNB/LNB I phosphorylase	β-1,3-galactosyl-N-acetylhexosamine phosphorylase / galacto-N-biose/lacto-N-biose I phosphorylase	SAMN09736479_1612_GH112	Experiment	PMID: 15933016	216816.GS08_08740	100	Bifidobacterium longum	88.2	88.2	Yes	intracellular	Absent
SAMN06368656_1714_GH112	GH112	β-galactosyl-N-acetylhexosamine phosphorylase / galacto-N-biose/lacto-N-biose I phosphorylase	GH112 - GNB/LNB I phosphorylase	β-1,3-galactosyl-N-acetylhexosamine phosphorylase / galacto-N-biose/lacto-N-biose I phosphorylase	SAMN09736479_1612_GH112	Experiment	PMID: 15933016	216816.GS08_08740	98.4	Bifidobacterium longum	88.2	88.2	Yes	intracellular	Absent
SAMN11945020_466_GH112	GH112	β-galactosyl-N-acetylhexosamine phosphorylase / galacto-N-biose/lacto-N-biose I phosphorylase	GH112 - GNB/LNB I phosphorylase	β-1,3-galactosyl-N-acetylhexosamine phosphorylase / galacto-N-biose/lacto-N-biose I phosphorylase	SAMN09736479_1612_GH112	Experiment	PMID: 15933016	216816.GS08_08740	95.9	Bifidobacterium longum	88.2	88.2	Yes	intracellular	Absent
SAMN09736908_1901_GH112	GH112	β-galactosyl-N-acetylhexosamine phosphorylase / galacto-N-biose/lacto-N-biose I phosphorylase	GH112 - GNB/LNB I phosphorylase	β-1,3-galactosyl-N-acetylhexosamine phosphorylase / galacto-N-biose/lacto-N-biose I phosphorylase	SAMN09736479_1612_GH112	Experiment	PMID: 15933016	216816.GS08_08740	95.9	Bifidobacterium longum	88.2	88.2	Yes	intracellular	Absent
SAMN12147360_1880_GH112	GH112	β-galactosyl-N-acetylhexosamine phosphorylase / galacto-N-biose/lacto-N-biose I phosphorylase	GH112 - GNB/LNB I phosphorylase	β-1,3-galactosyl-N-acetylhexosamine phosphorylase / galacto-N-biose/lacto-N-biose I phosphorylase	SAMN09736479_1612_GH112	Experiment	PMID: 15933016	216816.GS08_08740	99.7	Bifidobacterium longum	88.2	88.2	Yes	intracellular	Absent
SAMN11944820_907_GH112	GH112	β-galactosyl-N-acetylhexosamine phosphorylase / galacto-N-biose/lacto-N-biose I phosphorylase	GH112 - GNB/LNB I phosphorylase	β-1,3-galactosyl-N-acetylhexosamine phosphorylase / galacto-N-biose/lacto-N-biose I phosphorylase	SAMN09736479_1612_GH112	Experiment	PMID: 15933016	216816.GS08_08740	96.1	Bifidobacterium longum	88.2	88.2	Yes	intracellular	Absent
SAMN11945037_590_GH112	GH112	β-galactosyl-N-acetylhexosamine phosphorylase / galacto-N-biose/lacto-N-biose I phosphorylase	GH112 - GNB/LNB I phosphorylase	β-1,3-galactosyl-N-acetylhexosamine phosphorylase / galacto-N-biose/lacto-N-biose I phosphorylase	SAMN09736479_1612_GH112	Experiment	PMID: 15933016	216816.GS08_08740	95.9	Bifidobacterium longum	88.2	88.2	Yes	intracellular	Absent
SAMN13264073_1262_GH112	GH112	β-galactosyl-N-acetylhexosamine phosphorylase / galacto-N-biose/lacto-N-biose I phosphorylase	GH112 - GNB/LNB I phosphorylase	β-1,3-galactosyl-N-acetylhexosamine phosphorylase / galacto-N-biose/lacto-N-biose I phosphorylase	SAMN09736479_1612_GH112	Experiment	PMID: 15933016	216816.GS08_08740	96.3	Bifidobacterium longum	88.2	88.2	Yes	intracellular	Absent
SAMN06368604_1731_GH112	GH112	β-galactosyl-N-acetylhexosamine phosphorylase / galacto-N-biose/lacto-N-biose I phosphorylase	GH112 - GNB/LNB I phosphorylase	β-1,3-galactosyl-N-acetylhexosamine phosphorylase / galacto-N-biose/lacto-N-biose I phosphorylase	SAMN09736479_1612_GH112	Experiment	PMID: 15933016	216816.GS08_08740	100	Bifidobacterium longum	88.2	88.2	Yes	intracellular	Absent
SAMN10765878_1169_GH112	GH112	β-galactosyl-N-acetylhexosamine phosphorylase / galacto-N-biose/lacto-N-biose I phosphorylase	GH112 - GNB/LNB I phosphorylase	β-1,3-galactosyl-N-acetylhexosamine phosphorylase / galacto-N-biose/lacto-N-biose I phosphorylase	SAMN09736479_1612_GH112	Experiment	PMID: 15933016	216816.GS08_08740	95.7	Bifidobacterium longum	88.2	88.2	Yes	intracellular	Absent
SAMN07958360_1745_GH112	GH112	β-galactosyl-N-acetylhexosamine phosphorylase / galacto-N-biose/lacto-N-biose I phosphorylase	GH112 - GNB/LNB I phosphorylase	β-1,3-galactosyl-N-acetylhexosamine phosphorylase / galacto-N-biose/lacto-N-biose I phosphorylase	SAMN09736479_1612_GH112	Experiment	PMID: 15933016	216816.GS08_08740	98.4	Bifidobacterium longum	88.2	88.2	Yes	intracellular	Absent
SAMN11944874_665_GH112	GH112	β-galactosyl-N-acetylhexosamine phosphorylase / galacto-N-biose/lacto-N-biose I phosphorylase	GH112 - GNB/LNB I phosphorylase	β-1,3-galactosyl-N-acetylhexosamine phosphorylase / galacto-N-biose/lacto-N-biose I phosphorylase	SAMN09736479_1612_GH112	Experiment	PMID: 15933016	216816.GS08_08740	96	Bifidobacterium longum	88.2	88.2	Yes	intracellular	Absent
SAMN11944915_1357_GH112	GH112	β-galactosyl-N-acetylhexosamine phosphorylase / galacto-N-biose/lacto-N-biose I phosphorylase	GH112 - GNB/LNB I phosphorylase	β-1,3-galactosyl-N-acetylhexosamine phosphorylase / galacto-N-biose/lacto-N-biose I phosphorylase	SAMN09736479_1612_GH112	Experiment	PMID: 15933016	216816.GS08_08740	95.9	Bifidobacterium longum	88.2	88.2	Yes	intracellular	Absent
SAMN06464100_325_GH112	GH112	β-galactosyl-N-acetylhexosamine phosphorylase / galacto-N-biose/lacto-N-biose I phosphorylase	GH112 - GNB/LNB I phosphorylase	β-1,3-galactosyl-N-acetylhexosamine phosphorylase / galacto-N-biose/lacto-N-biose I phosphorylase	SAMN09736479_1612_GH112	Experiment	PMID: 15933016	216816.GS08_08740	95.9	Bifidobacterium longum	88.2	88.2	Yes	intracellular	Absent
SAMN11944676_1480_GH112	GH112	β-galactosyl-N-acetylhexosamine phosphorylase / galacto-N-biose/lacto-N-biose I phosphorylase	GH112 - GNB/LNB I phosphorylase	β-1,3-galactosyl-N-acetylhexosamine phosphorylase / galacto-N-biose/lacto-N-biose I phosphorylase	SAMN09736479_1612_GH112	Experiment	PMID: 15933016	216816.GS08_08740	99.3	Bifidobacterium longum	88.2	88.2	Yes	intracellular	Absent
SAMD00248953_1072_GH112	GH112	β-galactosyl-N-acetylhexosamine phosphorylase / galacto-N-biose/lacto-N-biose I phosphorylase	GH112 - GNB/LNB I phosphorylase	β-1,3-galactosyl-N-acetylhexosamine phosphorylase / galacto-N-biose/lacto-N-biose I phosphorylase	SAMN09736479_1612_GH112	Experiment	PMID: 15933016	216816.GS08_08740	95.9	Bifidobacterium longum	88.2	88.2	Yes	intracellular	Absent
SAMEA4838176_1161_GH112	GH112	β-galactosyl-N-acetylhexosamine phosphorylase / galacto-N-biose/lacto-N-biose I phosphorylase	GH112 - GNB/LNB I phosphorylase	β-1,3-galactosyl-N-acetylhexosamine phosphorylase / galacto-N-biose/lacto-N-biose I phosphorylase	SAMN09736479_1612_GH112	Experiment	PMID: 15933016	216816.GS08_08740	96.9	Bifidobacterium longum	88.2	88.2	Yes	intracellular	Absent
SAMN11944670_889_GH112	GH112	β-galactosyl-N-acetylhexosamine phosphorylase / galacto-N-biose/lacto-N-biose I phosphorylase	GH112 - GNB/LNB I phosphorylase	β-1,3-galactosyl-N-acetylhexosamine phosphorylase / galacto-N-biose/lacto-N-biose I phosphorylase	SAMN09736479_1612_GH112	Experiment	PMID: 15933016	216816.GS08_08740	99.3	Bifidobacterium longum	88.2	88.2	Yes	intracellular	Absent
SAMN11944784_1436_GH112	GH112	β-galactosyl-N-acetylhexosamine phosphorylase / galacto-N-biose/lacto-N-biose I phosphorylase	GH112 - GNB/LNB I phosphorylase	β-1,3-galactosyl-N-acetylhexosamine phosphorylase / galacto-N-biose/lacto-N-biose I phosphorylase	SAMN09736479_1612_GH112	Experiment	PMID: 15933016	216816.GS08_08740	95.9	Bifidobacterium longum	88.2	88.2	Yes	intracellular	Absent
SAMN06368629_1517_GH112	GH112	β-galactosyl-N-acetylhexosamine phosphorylase / galacto-N-biose/lacto-N-biose I phosphorylase	GH112 - GNB/LNB I phosphorylase	β-1,3-galactosyl-N-acetylhexosamine phosphorylase / galacto-N-biose/lacto-N-biose I phosphorylase	SAMN09736479_1612_GH112	Experiment	PMID: 15933016	216816.GS08_08740	98.7	Bifidobacterium longum	88.2	88.2	Yes	intracellular	Absent
SAMN11945006_479_GH112	GH112	β-galactosyl-N-acetylhexosamine phosphorylase / galacto-N-biose/lacto-N-biose I phosphorylase	GH112 - GNB/LNB I phosphorylase	β-1,3-galactosyl-N-acetylhexosamine phosphorylase / galacto-N-biose/lacto-N-biose I phosphorylase	SAMN09736479_1612_GH112	Experiment	PMID: 15933016	216816.GS08_08740	95.9	Bifidobacterium longum	88.2	88.2	Yes	intracellular	Absent
SAMN06368600_1628_GH112	GH112	β-galactosyl-N-acetylhexosamine phosphorylase / galacto-N-biose/lacto-N-biose I phosphorylase	GH112 - GNB/LNB I phosphorylase	β-1,3-galactosyl-N-acetylhexosamine phosphorylase / galacto-N-biose/lacto-N-biose I phosphorylase	SAMN09736479_1612_GH112	Experiment	PMID: 15933016	216816.GS08_08740	99.5	Bifidobacterium longum	88.2	88.2	Yes	intracellular	Absent
SAMN11944835_364_GH112	GH112	β-galactosyl-N-acetylhexosamine phosphorylase / galacto-N-biose/lacto-N-biose I phosphorylase	GH112 - GNB/LNB I phosphorylase	β-1,3-galactosyl-N-acetylhexosamine phosphorylase / galacto-N-biose/lacto-N-biose I phosphorylase	SAMN09736479_1612_GH112	Experiment	PMID: 15933016	216816.GS08_08740	96.1	Bifidobacterium longum	88.2	88.2	Yes	intracellular	Absent
SAMN11944667_1379_GH112	GH112	β-galactosyl-N-acetylhexosamine phosphorylase / galacto-N-biose/lacto-N-biose I phosphorylase	GH112 - GNB/LNB I phosphorylase	β-1,3-galactosyl-N-acetylhexosamine phosphorylase / galacto-N-biose/lacto-N-biose I phosphorylase	SAMN09736479_1612_GH112	Experiment	PMID: 15933016	216816.GS08_08740	99.3	Bifidobacterium longum	88.2	88.2	Yes	intracellular	Absent
SAMN07958362_1648_GH112	GH112	β-galactosyl-N-acetylhexosamine phosphorylase / galacto-N-biose/lacto-N-biose I phosphorylase	GH112 - GNB/LNB I phosphorylase	β-1,3-galactosyl-N-acetylhexosamine phosphorylase / galacto-N-biose/lacto-N-biose I phosphorylase	SAMN09736479_1612_GH112	Experiment	PMID: 15933016	216816.GS08_08740	96	Bifidobacterium longum	88.2	88.2	Yes	intracellular	Absent
SAMEA3146249_1783_GH112	GH112	β-galactosyl-N-acetylhexosamine phosphorylase / galacto-N-biose/lacto-N-biose I phosphorylase	GH112 - GNB/LNB I phosphorylase	β-1,3-galactosyl-N-acetylhexosamine phosphorylase / galacto-N-biose/lacto-N-biose I phosphorylase	SAMN09736479_1612_GH112	Experiment	PMID: 15933016	216816.GS08_08740	95.7	Bifidobacterium longum	88.2	88.2	Yes	intracellular	Absent
SAMN18034992_108_GH112	GH112	β-galactosyl-N-acetylhexosamine phosphorylase / galacto-N-biose/lacto-N-biose I phosphorylase	GH112 - GNB/LNB I phosphorylase	β-1,3-galactosyl-N-acetylhexosamine phosphorylase / galacto-N-biose/lacto-N-biose I phosphorylase	SAMN09736479_1612_GH112	Experiment	PMID: 15933016	216816.GS08_08740	98	Bifidobacterium longum	88.2	88.2	Yes	intracellular	Absent
SAMN02471972_1660_GH112	GH112	β-galactosyl-N-acetylhexosamine phosphorylase / galacto-N-biose/lacto-N-biose I phosphorylase	GH112 - GNB/LNB I phosphorylase	β-1,3-galactosyl-N-acetylhexosamine phosphorylase / galacto-N-biose/lacto-N-biose I phosphorylase	SAMN09736479_1612_GH112	Experiment	PMID: 15933016	216816.GS08_08740	95.9	Bifidobacterium longum	88.2	88.2	Yes	intracellular	Absent
SAMN11945000_1429_GH112	GH112	β-galactosyl-N-acetylhexosamine phosphorylase / galacto-N-biose/lacto-N-biose I phosphorylase	GH112 - GNB/LNB I phosphorylase	β-1,3-galactosyl-N-acetylhexosamine phosphorylase / galacto-N-biose/lacto-N-biose I phosphorylase	SAMN09736479_1612_GH112	Experiment	PMID: 15933016	216816.GS08_08740	95.9	Bifidobacterium longum	88.2	88.2	Yes	intracellular	Absent
SAMEA51817918_2236_GH112	GH112	β-galactosyl-N-acetylhexosamine phosphorylase / galacto-N-biose/lacto-N-biose I phosphorylase	GH112 - GNB/LNB I phosphorylase	β-1,3-galactosyl-N-acetylhexosamine phosphorylase / galacto-N-biose/lacto-N-biose I phosphorylase	SAMN09736479_1612_GH112	Experiment	PMID: 15933016	216816.GS08_08740	98	Bifidobacterium longum	88.2	88.2	Yes	intracellular	Absent
SAMN15719936_1620_GH112	GH112	β-galactosyl-N-acetylhexosamine phosphorylase / galacto-N-biose/lacto-N-biose I phosphorylase	GH112 - GNB/LNB I phosphorylase	β-1,3-galactosyl-N-acetylhexosamine phosphorylase / galacto-N-biose/lacto-N-biose I phosphorylase	SAMN09736479_1612_GH112	Experiment	PMID: 15933016	216816.GS08_08740	96	Bifidobacterium longum	88.2	88.2	Yes	intracellular	Absent
SAMN10316564_703_GH112	GH112	β-galactosyl-N-acetylhexosamine phosphorylase / galacto-N-biose/lacto-N-biose I phosphorylase	GH112 - GNB/LNB I phosphorylase	β-1,3-galactosyl-N-acetylhexosamine phosphorylase / galacto-N-biose/lacto-N-biose I phosphorylase	SAMN09736479_1612_GH112	Experiment	PMID: 15933016	216816.GS08_08740	96	Bifidobacterium longum	88.2	88.2	Yes	intracellular	Absent
SAMN10316539_386_GH112	GH112	β-galactosyl-N-acetylhexosamine phosphorylase / galacto-N-biose/lacto-N-biose I phosphorylase	GH112 - GNB/LNB I phosphorylase	β-1,3-galactosyl-N-acetylhexosamine phosphorylase / galacto-N-biose/lacto-N-biose I phosphorylase	SAMN09736479_1612_GH112	Experiment	PMID: 15933016	216816.GS08_08740	95.7	Bifidobacterium longum	88.2	88.2	Yes	intracellular	Absent
SAMEA51821668_1915_GH112	GH112	β-galactosyl-N-acetylhexosamine phosphorylase / galacto-N-biose/lacto-N-biose I phosphorylase	GH112 - GNB/LNB I phosphorylase	β-1,3-galactosyl-N-acetylhexosamine phosphorylase / galacto-N-biose/lacto-N-biose I phosphorylase	SAMN09736479_1612_GH112	Experiment	PMID: 15933016	216816.GS08_08740	100	Bifidobacterium longum	88.2	88.2	Yes	intracellular	Absent
SAMD00248955_354_GH112	GH112	β-galactosyl-N-acetylhexosamine phosphorylase / galacto-N-biose/lacto-N-biose I phosphorylase	GH112 - GNB/LNB I phosphorylase	β-1,3-galactosyl-N-acetylhexosamine phosphorylase / galacto-N-biose/lacto-N-biose I phosphorylase	SAMN09736479_1612_GH112	Experiment	PMID: 15933016	216816.GS08_08740	96.1	Bifidobacterium longum	88.2	88.2	Yes	intracellular	Absent
SAMN11944954_1389_GH112	GH112	β-galactosyl-N-acetylhexosamine phosphorylase / galacto-N-biose/lacto-N-biose I phosphorylase	GH112 - GNB/LNB I phosphorylase	β-1,3-galactosyl-N-acetylhexosamine phosphorylase / galacto-N-biose/lacto-N-biose I phosphorylase	SAMN09736479_1612_GH112	Experiment	PMID: 15933016	216816.GS08_08740	95.9	Bifidobacterium longum	88.2	88.2	Yes	intracellular	Absent
SAMN19732020_30_GH112	GH112	β-galactosyl-N-acetylhexosamine phosphorylase / galacto-N-biose/lacto-N-biose I phosphorylase	GH112 - GNB/LNB I phosphorylase	β-1,3-galactosyl-N-acetylhexosamine phosphorylase / galacto-N-biose/lacto-N-biose I phosphorylase	SAMN09736479_1612_GH112	Experiment	PMID: 15933016	216816.GS08_08740	99.9	Bifidobacterium longum	88.2	88.2	Yes	intracellular	Absent
SAMEA5770187_543_GH112	GH112	β-galactosyl-N-acetylhexosamine phosphorylase / galacto-N-biose/lacto-N-biose I phosphorylase	GH112 - GNB/LNB I phosphorylase	β-1,3-galactosyl-N-acetylhexosamine phosphorylase / galacto-N-biose/lacto-N-biose I phosphorylase	SAMN09736479_1612_GH112	Experiment	PMID: 15933016	216816.GS08_08740	97.6	Bifidobacterium longum	88.2	88.2	Yes	intracellular	Absent
SAMN11945030_645_GH112	GH112	β-galactosyl-N-acetylhexosamine phosphorylase / galacto-N-biose/lacto-N-biose I phosphorylase	GH112 - GNB/LNB I phosphorylase	β-1,3-galactosyl-N-acetylhexosamine phosphorylase / galacto-N-biose/lacto-N-biose I phosphorylase	SAMN09736479_1612_GH112	Experiment	PMID: 15933016	216816.GS08_08740	95.9	Bifidobacterium longum	88.2	88.2	Yes	intracellular	Absent
SAMN09734186_720_GH112	GH112	β-galactosyl-N-acetylhexosamine phosphorylase / galacto-N-biose/lacto-N-biose I phosphorylase	GH112 - GNB/LNB I phosphorylase	β-1,3-galactosyl-N-acetylhexosamine phosphorylase / galacto-N-biose/lacto-N-biose I phosphorylase	SAMN09736479_1612_GH112	Experiment	PMID: 15933016	216816.GS08_08740	97.5	Bifidobacterium longum	88.2	88.2	Yes	intracellular	Absent
SAMN06368630_1743_GH112	GH112	β-galactosyl-N-acetylhexosamine phosphorylase / galacto-N-biose/lacto-N-biose I phosphorylase	GH112 - GNB/LNB I phosphorylase	β-1,3-galactosyl-N-acetylhexosamine phosphorylase / galacto-N-biose/lacto-N-biose I phosphorylase	SAMN09736479_1612_GH112	Experiment	PMID: 15933016	216816.GS08_08740	95.9	Bifidobacterium longum	88.2	88.2	Yes	intracellular	Absent
SAMN18034898_1074_GH112	GH112	β-galactosyl-N-acetylhexosamine phosphorylase / galacto-N-biose/lacto-N-biose I phosphorylase	GH112 - GNB/LNB I phosphorylase	β-1,3-galactosyl-N-acetylhexosamine phosphorylase / galacto-N-biose/lacto-N-biose I phosphorylase	SAMN09736479_1612_GH112	Experiment	PMID: 15933016	216816.GS08_08740	95.9	Bifidobacterium longum	88.2	88.2	Yes	intracellular	Absent
SAMN11945027_649_GH112	GH112	β-galactosyl-N-acetylhexosamine phosphorylase / galacto-N-biose/lacto-N-biose I phosphorylase	GH112 - GNB/LNB I phosphorylase	β-1,3-galactosyl-N-acetylhexosamine phosphorylase / galacto-N-biose/lacto-N-biose I phosphorylase	SAMN09736479_1612_GH112	Experiment	PMID: 15933016	216816.GS08_08740	95.9	Bifidobacterium longum	88.2	88.2	Yes	intracellular	Absent
SAMN06368614_1663_GH112	GH112	β-galactosyl-N-acetylhexosamine phosphorylase / galacto-N-biose/lacto-N-biose I phosphorylase	GH112 - GNB/LNB I phosphorylase	β-1,3-galactosyl-N-acetylhexosamine phosphorylase / galacto-N-biose/lacto-N-biose I phosphorylase	SAMN09736479_1612_GH112	Experiment	PMID: 15933016	216816.GS08_08740	95.7	Bifidobacterium longum	88.2	88.2	Yes	intracellular	Absent
SAMN09734765_934_GH112	GH112	β-galactosyl-N-acetylhexosamine phosphorylase / galacto-N-biose/lacto-N-biose I phosphorylase	GH112 - GNB/LNB I phosphorylase	β-1,3-galactosyl-N-acetylhexosamine phosphorylase / galacto-N-biose/lacto-N-biose I phosphorylase	SAMN09736479_1612_GH112	Experiment	PMID: 15933016	216816.GS08_08740	95.9	Bifidobacterium longum	88.2	88.2	Yes	intracellular	Absent
SAMN11944688_1413_GH112	GH112	β-galactosyl-N-acetylhexosamine phosphorylase / galacto-N-biose/lacto-N-biose I phosphorylase	GH112 - GNB/LNB I phosphorylase	β-1,3-galactosyl-N-acetylhexosamine phosphorylase / galacto-N-biose/lacto-N-biose I phosphorylase	SAMN09736479_1612_GH112	Experiment	PMID: 15933016	216816.GS08_08740	99.3	Bifidobacterium longum	88.2	88.2	Yes	intracellular	Absent
SAMN11944797_1541_GH112	GH112	β-galactosyl-N-acetylhexosamine phosphorylase / galacto-N-biose/lacto-N-biose I phosphorylase	GH112 - GNB/LNB I phosphorylase	β-1,3-galactosyl-N-acetylhexosamine phosphorylase / galacto-N-biose/lacto-N-biose I phosphorylase	SAMN09736479_1612_GH112	Experiment	PMID: 15933016	216816.GS08_08740	95.9	Bifidobacterium longum	88.2	88.2	Yes	intracellular	Absent
SAMN09736866_1088_GH112	GH112	β-galactosyl-N-acetylhexosamine phosphorylase / galacto-N-biose/lacto-N-biose I phosphorylase	GH112 - GNB/LNB I phosphorylase	β-1,3-galactosyl-N-acetylhexosamine phosphorylase / galacto-N-biose/lacto-N-biose I phosphorylase	SAMN09736479_1612_GH112	Experiment	PMID: 15933016	216816.GS08_08740	95.7	Bifidobacterium longum	88.2	88.2	Yes	intracellular	Absent
SAMN06368652_1523_GH112	GH112	β-galactosyl-N-acetylhexosamine phosphorylase / galacto-N-biose/lacto-N-biose I phosphorylase	GH112 - GNB/LNB I phosphorylase	β-1,3-galactosyl-N-acetylhexosamine phosphorylase / galacto-N-biose/lacto-N-biose I phosphorylase	SAMN09736479_1612_GH112	Experiment	PMID: 15933016	216816.GS08_08740	98.4	Bifidobacterium longum	88.2	88.2	Yes	intracellular	Absent
SAMN11944969_1453_GH112	GH112	β-galactosyl-N-acetylhexosamine phosphorylase / galacto-N-biose/lacto-N-biose I phosphorylase	GH112 - GNB/LNB I phosphorylase	β-1,3-galactosyl-N-acetylhexosamine phosphorylase / galacto-N-biose/lacto-N-biose I phosphorylase	SAMN09736479_1612_GH112	Experiment	PMID: 15933016	216816.GS08_08740	95.9	Bifidobacterium longum	88.2	88.2	Yes	intracellular	Absent
SAMN11944985_1354_GH112	GH112	β-galactosyl-N-acetylhexosamine phosphorylase / galacto-N-biose/lacto-N-biose I phosphorylase	GH112 - GNB/LNB I phosphorylase	β-1,3-galactosyl-N-acetylhexosamine phosphorylase / galacto-N-biose/lacto-N-biose I phosphorylase	SAMN09736479_1612_GH112	Experiment	PMID: 15933016	216816.GS08_08740	95.9	Bifidobacterium longum	88.2	88.2	Yes	intracellular	Absent
SAMN19732027_165_GH112	GH112	β-galactosyl-N-acetylhexosamine phosphorylase / galacto-N-biose/lacto-N-biose I phosphorylase	GH112 - GNB/LNB I phosphorylase	β-1,3-galactosyl-N-acetylhexosamine phosphorylase / galacto-N-biose/lacto-N-biose I phosphorylase	SAMN09736479_1612_GH112	Experiment	PMID: 15933016	216816.GS08_08740	99.9	Bifidobacterium longum	88.2	88.2	Yes	intracellular	Absent
SAMN11944875_958_GH112	GH112	β-galactosyl-N-acetylhexosamine phosphorylase / galacto-N-biose/lacto-N-biose I phosphorylase	GH112 - GNB/LNB I phosphorylase	β-1,3-galactosyl-N-acetylhexosamine phosphorylase / galacto-N-biose/lacto-N-biose I phosphorylase	SAMN09736479_1612_GH112	Experiment	PMID: 15933016	216816.GS08_08740	96	Bifidobacterium longum	88.2	88.2	Yes	intracellular	Absent
SAMN19732185_273_GH112	GH112	β-galactosyl-N-acetylhexosamine phosphorylase / galacto-N-biose/lacto-N-biose I phosphorylase	GH112 - GNB/LNB I phosphorylase	β-1,3-galactosyl-N-acetylhexosamine phosphorylase / galacto-N-biose/lacto-N-biose I phosphorylase	SAMN09736479_1612_GH112	Experiment	PMID: 15933016	216816.GS08_08740	96	Bifidobacterium longum	88.2	88.2	Yes	intracellular	Absent
SAMN11944660_1217_GH112	GH112	β-galactosyl-N-acetylhexosamine phosphorylase / galacto-N-biose/lacto-N-biose I phosphorylase	GH112 - GNB/LNB I phosphorylase	β-1,3-galactosyl-N-acetylhexosamine phosphorylase / galacto-N-biose/lacto-N-biose I phosphorylase	SAMN09736479_1612_GH112	Experiment	PMID: 15933016	216816.GS08_08740	99.3	Bifidobacterium longum	88.2	88.2	Yes	intracellular	Absent
SAMN11944671_1409_GH112	GH112	β-galactosyl-N-acetylhexosamine phosphorylase / galacto-N-biose/lacto-N-biose I phosphorylase	GH112 - GNB/LNB I phosphorylase	β-1,3-galactosyl-N-acetylhexosamine phosphorylase / galacto-N-biose/lacto-N-biose I phosphorylase	SAMN09736479_1612_GH112	Experiment	PMID: 15933016	216816.GS08_08740	99.3	Bifidobacterium longum	88.2	88.2	Yes	intracellular	Absent
SAMN11944677_1465_GH112	GH112	β-galactosyl-N-acetylhexosamine phosphorylase / galacto-N-biose/lacto-N-biose I phosphorylase	GH112 - GNB/LNB I phosphorylase	β-1,3-galactosyl-N-acetylhexosamine phosphorylase / galacto-N-biose/lacto-N-biose I phosphorylase	SAMN09736479_1612_GH112	Experiment	PMID: 15933016	216816.GS08_08740	99.3	Bifidobacterium longum	88.2	88.2	Yes	intracellular	Absent
SAMN11944731_412_GH112	GH112	β-galactosyl-N-acetylhexosamine phosphorylase / galacto-N-biose/lacto-N-biose I phosphorylase	GH112 - GNB/LNB I phosphorylase	β-1,3-galactosyl-N-acetylhexosamine phosphorylase / galacto-N-biose/lacto-N-biose I phosphorylase	SAMN09736479_1612_GH112	Experiment	PMID: 15933016	216816.GS08_08740	98.4	Bifidobacterium longum	88.2	88.2	Yes	intracellular	Absent
SAMN11944641_1152_GH112	GH112	β-galactosyl-N-acetylhexosamine phosphorylase / galacto-N-biose/lacto-N-biose I phosphorylase	GH112 - GNB/LNB I phosphorylase	β-1,3-galactosyl-N-acetylhexosamine phosphorylase / galacto-N-biose/lacto-N-biose I phosphorylase	SAMN09736479_1612_GH112	Experiment	PMID: 15933016	216816.GS08_08740	99.3	Bifidobacterium longum	88.2	88.2	Yes	intracellular	Absent
SAMN06368590_1568_GH112	GH112	β-galactosyl-N-acetylhexosamine phosphorylase / galacto-N-biose/lacto-N-biose I phosphorylase	GH112 - GNB/LNB I phosphorylase	β-1,3-galactosyl-N-acetylhexosamine phosphorylase / galacto-N-biose/lacto-N-biose I phosphorylase	SAMN09736479_1612_GH112	Experiment	PMID: 15933016	216816.GS08_08740	99.7	Bifidobacterium longum	88.2	88.2	Yes	intracellular	Absent
SAMEA4838170_1671_GH112	GH112	β-galactosyl-N-acetylhexosamine phosphorylase / galacto-N-biose/lacto-N-biose I phosphorylase	GH112 - GNB/LNB I phosphorylase	β-1,3-galactosyl-N-acetylhexosamine phosphorylase / galacto-N-biose/lacto-N-biose I phosphorylase	SAMN09736479_1612_GH112	Experiment	PMID: 15933016	216816.GS08_08740	99.6	Bifidobacterium longum	88.2	88.2	Yes	intracellular	Absent
SAMN06368612_1643_GH112	GH112	β-galactosyl-N-acetylhexosamine phosphorylase / galacto-N-biose/lacto-N-biose I phosphorylase	GH112 - GNB/LNB I phosphorylase	β-1,3-galactosyl-N-acetylhexosamine phosphorylase / galacto-N-biose/lacto-N-biose I phosphorylase	SAMN09736479_1612_GH112	Experiment	PMID: 15933016	216816.GS08_08740	99.3	Bifidobacterium longum	88.2	88.2	Yes	intracellular	Absent
SAMN06368580_1773_GH112	GH112	β-galactosyl-N-acetylhexosamine phosphorylase / galacto-N-biose/lacto-N-biose I phosphorylase	GH112 - GNB/LNB I phosphorylase	β-1,3-galactosyl-N-acetylhexosamine phosphorylase / galacto-N-biose/lacto-N-biose I phosphorylase	SAMN09736479_1612_GH112	Experiment	PMID: 15933016	216816.GS08_08740	95.7	Bifidobacterium longum	88.2	88.2	Yes	intracellular	Absent
SAMN00001475_646_GH112	GH112	β-galactosyl-N-acetylhexosamine phosphorylase / galacto-N-biose/lacto-N-biose I phosphorylase	GH112 - GNB/LNB I phosphorylase	β-1,3-galactosyl-N-acetylhexosamine phosphorylase / galacto-N-biose/lacto-N-biose I phosphorylase	SAMN09736479_1612_GH112	Experiment	PMID: 15933016	216816.GS08_08740	95.6	Bifidobacterium longum	88.2	88.2	Yes	intracellular	Absent
SAMN06368673_1777_GH112	GH112	β-galactosyl-N-acetylhexosamine phosphorylase / galacto-N-biose/lacto-N-biose I phosphorylase	GH112 - GNB/LNB I phosphorylase	β-1,3-galactosyl-N-acetylhexosamine phosphorylase / galacto-N-biose/lacto-N-biose I phosphorylase	SAMN09736479_1612_GH112	Experiment	PMID: 15933016	216816.GS08_08740	100	Bifidobacterium longum	88.2	88.2	Yes	intracellular	Absent
SAMEA5574695_154_GH112	GH112	β-galactosyl-N-acetylhexosamine phosphorylase / galacto-N-biose/lacto-N-biose I phosphorylase	GH112 - GNB/LNB I phosphorylase	β-1,3-galactosyl-N-acetylhexosamine phosphorylase / galacto-N-biose/lacto-N-biose I phosphorylase	SAMN09736479_1612_GH112	Experiment	PMID: 15933016	216816.GS08_08740	96.7	Bifidobacterium longum	88.2	88.2	Yes	intracellular	Absent
SAMN06546896_1046_GH112	GH112	β-galactosyl-N-acetylhexosamine phosphorylase / galacto-N-biose/lacto-N-biose I phosphorylase	GH112 - GNB/LNB I phosphorylase	β-1,3-galactosyl-N-acetylhexosamine phosphorylase / galacto-N-biose/lacto-N-biose I phosphorylase	SAMN09736479_1612_GH112	Experiment	PMID: 15933016	216816.GS08_08740	99.9	Bifidobacterium longum	88.2	88.2	Yes	intracellular	Absent
SAMN11944936_1467_GH112	GH112	β-galactosyl-N-acetylhexosamine phosphorylase / galacto-N-biose/lacto-N-biose I phosphorylase	GH112 - GNB/LNB I phosphorylase	β-1,3-galactosyl-N-acetylhexosamine phosphorylase / galacto-N-biose/lacto-N-biose I phosphorylase	SAMN09736479_1612_GH112	Experiment	PMID: 15933016	216816.GS08_08740	95.9	Bifidobacterium longum	88.2	88.2	Yes	intracellular	Absent
SAMN11944949_1451_GH112	GH112	β-galactosyl-N-acetylhexosamine phosphorylase / galacto-N-biose/lacto-N-biose I phosphorylase	GH112 - GNB/LNB I phosphorylase	β-1,3-galactosyl-N-acetylhexosamine phosphorylase / galacto-N-biose/lacto-N-biose I phosphorylase	SAMN09736479_1612_GH112	Experiment	PMID: 15933016	216816.GS08_08740	95.9	Bifidobacterium longum	88.2	88.2	Yes	intracellular	Absent
SAMEA4838177_1522_GH112	GH112	β-galactosyl-N-acetylhexosamine phosphorylase / galacto-N-biose/lacto-N-biose I phosphorylase	GH112 - GNB/LNB I phosphorylase	β-1,3-galactosyl-N-acetylhexosamine phosphorylase / galacto-N-biose/lacto-N-biose I phosphorylase	SAMN09736479_1612_GH112	Experiment	PMID: 15933016	216816.GS08_08740	96.9	Bifidobacterium longum	88.2	88.2	Yes	intracellular	Absent
SAMN12569298_1360_GH112	GH112	β-galactosyl-N-acetylhexosamine phosphorylase / galacto-N-biose/lacto-N-biose I phosphorylase	GH112 - GNB/LNB I phosphorylase	β-1,3-galactosyl-N-acetylhexosamine phosphorylase / galacto-N-biose/lacto-N-biose I phosphorylase	SAMN09736479_1612_GH112	Experiment	PMID: 15933016	216816.GS08_08740	95.9	Bifidobacterium longum	88.2	88.2	Yes	intracellular	Absent
SAMN02862997_121_GH112	GH112	β-galactosyl-N-acetylhexosamine phosphorylase / galacto-N-biose/lacto-N-biose I phosphorylase	GH112 - GNB/LNB I phosphorylase	β-1,3-galactosyl-N-acetylhexosamine phosphorylase / galacto-N-biose/lacto-N-biose I phosphorylase	SAMN09736479_1612_GH112	Experiment	PMID: 15933016	216816.GS08_08740	95.7	Bifidobacterium longum	88.2	88.2	Yes	intracellular	Absent
SAMN06621716_924_GH112	GH112	β-galactosyl-N-acetylhexosamine phosphorylase / galacto-N-biose/lacto-N-biose I phosphorylase	GH112 - GNB/LNB I phosphorylase	β-1,3-galactosyl-N-acetylhexosamine phosphorylase / galacto-N-biose/lacto-N-biose I phosphorylase	SAMN09736479_1612_GH112	Experiment	PMID: 15933016	216816.GS08_08740	95.7	Bifidobacterium longum	88.2	88.2	Yes	intracellular	Absent
SAMN09736542_315_GH112	GH112	β-galactosyl-N-acetylhexosamine phosphorylase / galacto-N-biose/lacto-N-biose I phosphorylase	GH112 - GNB/LNB I phosphorylase	β-1,3-galactosyl-N-acetylhexosamine phosphorylase / galacto-N-biose/lacto-N-biose I phosphorylase	SAMN09736479_1612_GH112	Experiment	PMID: 15933016	216816.GS08_08740	95.9	Bifidobacterium longum	88.2	88.2	Yes	intracellular	Absent
SAMN19732212_1549_GH112	GH112	β-galactosyl-N-acetylhexosamine phosphorylase / galacto-N-biose/lacto-N-biose I phosphorylase	GH112 - GNB/LNB I phosphorylase	β-1,3-galactosyl-N-acetylhexosamine phosphorylase / galacto-N-biose/lacto-N-biose I phosphorylase	SAMN09736479_1612_GH112	Experiment	PMID: 15933016	216816.GS08_08740	95.7	Bifidobacterium longum	88.2	88.2	Yes	intracellular	Absent
SAMN11944905_1170_GH112	GH112	β-galactosyl-N-acetylhexosamine phosphorylase / galacto-N-biose/lacto-N-biose I phosphorylase	GH112 - GNB/LNB I phosphorylase	β-1,3-galactosyl-N-acetylhexosamine phosphorylase / galacto-N-biose/lacto-N-biose I phosphorylase	SAMN09736479_1612_GH112	Experiment	PMID: 15933016	216816.GS08_08740	95.9	Bifidobacterium longum	88.2	88.2	Yes	intracellular	Absent
SAMN11944883_952_GH112	GH112	β-galactosyl-N-acetylhexosamine phosphorylase / galacto-N-biose/lacto-N-biose I phosphorylase	GH112 - GNB/LNB I phosphorylase	β-1,3-galactosyl-N-acetylhexosamine phosphorylase / galacto-N-biose/lacto-N-biose I phosphorylase	SAMN09736479_1612_GH112	Experiment	PMID: 15933016	216816.GS08_08740	96	Bifidobacterium longum	88.2	88.2	Yes	intracellular	Absent
SAMN11944961_1469_GH112	GH112	β-galactosyl-N-acetylhexosamine phosphorylase / galacto-N-biose/lacto-N-biose I phosphorylase	GH112 - GNB/LNB I phosphorylase	β-1,3-galactosyl-N-acetylhexosamine phosphorylase / galacto-N-biose/lacto-N-biose I phosphorylase	SAMN09736479_1612_GH112	Experiment	PMID: 15933016	216816.GS08_08740	95.9	Bifidobacterium longum	88.2	88.2	Yes	intracellular	Absent
SAMN19732014_160_GH112	GH112	β-galactosyl-N-acetylhexosamine phosphorylase / galacto-N-biose/lacto-N-biose I phosphorylase	GH112 - GNB/LNB I phosphorylase	β-1,3-galactosyl-N-acetylhexosamine phosphorylase / galacto-N-biose/lacto-N-biose I phosphorylase	SAMN09736479_1612_GH112	Experiment	PMID: 15933016	216816.GS08_08740	99.9	Bifidobacterium longum	88.2	88.2	Yes	intracellular	Absent
SAMN11944978_1253_GH112	GH112	β-galactosyl-N-acetylhexosamine phosphorylase / galacto-N-biose/lacto-N-biose I phosphorylase	GH112 - GNB/LNB I phosphorylase	β-1,3-galactosyl-N-acetylhexosamine phosphorylase / galacto-N-biose/lacto-N-biose I phosphorylase	SAMN09736479_1612_GH112	Experiment	PMID: 15933016	216816.GS08_08740	95.9	Bifidobacterium longum	88.2	88.2	Yes	intracellular	Absent
SAMN18240252_1760_GH112	GH112	β-galactosyl-N-acetylhexosamine phosphorylase / galacto-N-biose/lacto-N-biose I phosphorylase	GH112 - GNB/LNB I phosphorylase	β-1,3-galactosyl-N-acetylhexosamine phosphorylase / galacto-N-biose/lacto-N-biose I phosphorylase	SAMN09736479_1612_GH112	Experiment	PMID: 15933016	216816.GS08_08740	98	Bifidobacterium longum	88.2	88.2	Yes	intracellular	Absent
SAMN11944763_1589_GH112	GH112	β-galactosyl-N-acetylhexosamine phosphorylase / galacto-N-biose/lacto-N-biose I phosphorylase	GH112 - GNB/LNB I phosphorylase	β-1,3-galactosyl-N-acetylhexosamine phosphorylase / galacto-N-biose/lacto-N-biose I phosphorylase	SAMN09736479_1612_GH112	Experiment	PMID: 15933016	216816.GS08_08740	95.9	Bifidobacterium longum	88.2	88.2	Yes	intracellular	Absent
SAMN18034897_1958_GH112	GH112	β-galactosyl-N-acetylhexosamine phosphorylase / galacto-N-biose/lacto-N-biose I phosphorylase	GH112 - GNB/LNB I phosphorylase	β-1,3-galactosyl-N-acetylhexosamine phosphorylase / galacto-N-biose/lacto-N-biose I phosphorylase	SAMN09736479_1612_GH112	Experiment	PMID: 15933016	216816.GS08_08740	97.6	Bifidobacterium longum	88.2	88.2	Yes	intracellular	Absent
SAMN11944825_911_GH112	GH112	β-galactosyl-N-acetylhexosamine phosphorylase / galacto-N-biose/lacto-N-biose I phosphorylase	GH112 - GNB/LNB I phosphorylase	β-1,3-galactosyl-N-acetylhexosamine phosphorylase / galacto-N-biose/lacto-N-biose I phosphorylase	SAMN09736479_1612_GH112	Experiment	PMID: 15933016	216816.GS08_08740	96.1	Bifidobacterium longum	88.2	88.2	Yes	intracellular	Absent
SAMN15532912_1689_GH112	GH112	β-galactosyl-N-acetylhexosamine phosphorylase / galacto-N-biose/lacto-N-biose I phosphorylase	GH112 - GNB/LNB I phosphorylase	β-1,3-galactosyl-N-acetylhexosamine phosphorylase / galacto-N-biose/lacto-N-biose I phosphorylase	SAMN09736479_1612_GH112	Experiment	PMID: 15933016	216816.GS08_08740	95.9	Bifidobacterium longum	88.2	88.2	Yes	intracellular	Absent
SAMN06368634_1513_GH112	GH112	β-galactosyl-N-acetylhexosamine phosphorylase / galacto-N-biose/lacto-N-biose I phosphorylase	GH112 - GNB/LNB I phosphorylase	β-1,3-galactosyl-N-acetylhexosamine phosphorylase / galacto-N-biose/lacto-N-biose I phosphorylase	SAMN09736479_1612_GH112	Experiment	PMID: 15933016	216816.GS08_08740	98.4	Bifidobacterium longum	88.2	88.2	Yes	intracellular	Absent
SAMN10473362_1718_GH112	GH112	β-galactosyl-N-acetylhexosamine phosphorylase / galacto-N-biose/lacto-N-biose I phosphorylase	GH112 - GNB/LNB I phosphorylase	β-1,3-galactosyl-N-acetylhexosamine phosphorylase / galacto-N-biose/lacto-N-biose I phosphorylase	SAMN09736479_1612_GH112	Experiment	PMID: 15933016	216816.GS08_08740	95.9	Bifidobacterium longum	88.2	88.2	Yes	intracellular	Absent
SAMN07958359_1617_GH112	GH112	β-galactosyl-N-acetylhexosamine phosphorylase / galacto-N-biose/lacto-N-biose I phosphorylase	GH112 - GNB/LNB I phosphorylase	β-1,3-galactosyl-N-acetylhexosamine phosphorylase / galacto-N-biose/lacto-N-biose I phosphorylase	SAMN09736479_1612_GH112	Experiment	PMID: 15933016	216816.GS08_08740	95.9	Bifidobacterium longum	88.2	88.2	Yes	intracellular	Absent
SAMN11944626_1414_GH112	GH112	β-galactosyl-N-acetylhexosamine phosphorylase / galacto-N-biose/lacto-N-biose I phosphorylase	GH112 - GNB/LNB I phosphorylase	β-1,3-galactosyl-N-acetylhexosamine phosphorylase / galacto-N-biose/lacto-N-biose I phosphorylase	SAMN09736479_1612_GH112	Experiment	PMID: 15933016	216816.GS08_08740	99.3	Bifidobacterium longum	88.2	88.2	Yes	intracellular	Absent
SAMN11944834_7_GH112	GH112	β-galactosyl-N-acetylhexosamine phosphorylase / galacto-N-biose/lacto-N-biose I phosphorylase	GH112 - GNB/LNB I phosphorylase	β-1,3-galactosyl-N-acetylhexosamine phosphorylase / galacto-N-biose/lacto-N-biose I phosphorylase	SAMN09736479_1612_GH112	Experiment	PMID: 15933016	216816.GS08_08740	96.1	Bifidobacterium longum	88.2	88.2	Yes	intracellular	Absent
SAMN17315594_1562_GH112	GH112	β-galactosyl-N-acetylhexosamine phosphorylase / galacto-N-biose/lacto-N-biose I phosphorylase	GH112 - GNB/LNB I phosphorylase	β-1,3-galactosyl-N-acetylhexosamine phosphorylase / galacto-N-biose/lacto-N-biose I phosphorylase	SAMN09736479_1612_GH112	Experiment	PMID: 15933016	216816.GS08_08740	99.5	Bifidobacterium longum	88.2	88.2	Yes	intracellular	Absent
SAMN15532947_822_GH112	GH112	β-galactosyl-N-acetylhexosamine phosphorylase / galacto-N-biose/lacto-N-biose I phosphorylase	GH112 - GNB/LNB I phosphorylase	β-1,3-galactosyl-N-acetylhexosamine phosphorylase / galacto-N-biose/lacto-N-biose I phosphorylase	SAMN09736479_1612_GH112	Experiment	PMID: 15933016	216816.GS08_08740	95.7	Bifidobacterium longum	88.2	88.2	Yes	intracellular	Absent
SAMN10387520_1836_GH112	GH112	β-galactosyl-N-acetylhexosamine phosphorylase / galacto-N-biose/lacto-N-biose I phosphorylase	GH112 - GNB/LNB I phosphorylase	β-1,3-galactosyl-N-acetylhexosamine phosphorylase / galacto-N-biose/lacto-N-biose I phosphorylase	SAMN09736479_1612_GH112	Experiment	PMID: 15933016	216816.GS08_08740	95.9	Bifidobacterium longum	88.2	88.2	Yes	intracellular	Absent
SAMN13440971_259_GH112	GH112	β-galactosyl-N-acetylhexosamine phosphorylase / galacto-N-biose/lacto-N-biose I phosphorylase	GH112 - GNB/LNB I phosphorylase	β-1,3-galactosyl-N-acetylhexosamine phosphorylase / galacto-N-biose/lacto-N-biose I phosphorylase	SAMN09736479_1612_GH112	Experiment	PMID: 15933016	216816.GS08_08740	95.9	Bifidobacterium longum	88.2	88.2	Yes	intracellular	Absent
SAMN06368679_1569_GH112	GH112	β-galactosyl-N-acetylhexosamine phosphorylase / galacto-N-biose/lacto-N-biose I phosphorylase	GH112 - GNB/LNB I phosphorylase	β-1,3-galactosyl-N-acetylhexosamine phosphorylase / galacto-N-biose/lacto-N-biose I phosphorylase	SAMN09736479_1612_GH112	Experiment	PMID: 15933016	216816.GS08_08740	95.9	Bifidobacterium longum	88.2	88.2	Yes	intracellular	Absent
SAMN02673437_1653_GH112	GH112	β-galactosyl-N-acetylhexosamine phosphorylase / galacto-N-biose/lacto-N-biose I phosphorylase	GH112 - GNB/LNB I phosphorylase	β-1,3-galactosyl-N-acetylhexosamine phosphorylase / galacto-N-biose/lacto-N-biose I phosphorylase	SAMN09736479_1612_GH112	Experiment	PMID: 15933016	216816.GS08_08740	95.9	Bifidobacterium longum	88.2	88.2	Yes	intracellular	Absent
SAMN07958349_1508_GH112	GH112	β-galactosyl-N-acetylhexosamine phosphorylase / galacto-N-biose/lacto-N-biose I phosphorylase	GH112 - GNB/LNB I phosphorylase	β-1,3-galactosyl-N-acetylhexosamine phosphorylase / galacto-N-biose/lacto-N-biose I phosphorylase	SAMN09736479_1612_GH112	Experiment	PMID: 15933016	216816.GS08_08740	98.4	Bifidobacterium longum	88.2	88.2	Yes	intracellular	Absent
SAMN11944642_1239_GH112	GH112	β-galactosyl-N-acetylhexosamine phosphorylase / galacto-N-biose/lacto-N-biose I phosphorylase	GH112 - GNB/LNB I phosphorylase	β-1,3-galactosyl-N-acetylhexosamine phosphorylase / galacto-N-biose/lacto-N-biose I phosphorylase	SAMN09736479_1612_GH112	Experiment	PMID: 15933016	216816.GS08_08740	99.3	Bifidobacterium longum	88.2	88.2	Yes	intracellular	Absent
SAMN06368650_1895_GH112	GH112	β-galactosyl-N-acetylhexosamine phosphorylase / galacto-N-biose/lacto-N-biose I phosphorylase	GH112 - GNB/LNB I phosphorylase	β-1,3-galactosyl-N-acetylhexosamine phosphorylase / galacto-N-biose/lacto-N-biose I phosphorylase	SAMN09736479_1612_GH112	Experiment	PMID: 15933016	216816.GS08_08740	99.9	Bifidobacterium longum	88.2	88.2	Yes	intracellular	Absent
SAMN09734172_322_GH112	GH112	β-galactosyl-N-acetylhexosamine phosphorylase / galacto-N-biose/lacto-N-biose I phosphorylase	GH112 - GNB/LNB I phosphorylase	β-1,3-galactosyl-N-acetylhexosamine phosphorylase / galacto-N-biose/lacto-N-biose I phosphorylase	SAMN09736479_1612_GH112	Experiment	PMID: 15933016	216816.GS08_08740	95.9	Bifidobacterium longum	88.2	88.2	Yes	intracellular	Absent
SAMN11944941_1379_GH112	GH112	β-galactosyl-N-acetylhexosamine phosphorylase / galacto-N-biose/lacto-N-biose I phosphorylase	GH112 - GNB/LNB I phosphorylase	β-1,3-galactosyl-N-acetylhexosamine phosphorylase / galacto-N-biose/lacto-N-biose I phosphorylase	SAMN09736479_1612_GH112	Experiment	PMID: 15933016	216816.GS08_08740	95.9	Bifidobacterium longum	88.2	88.2	Yes	intracellular	Absent
SAMN06621710_847_GH112	GH112	β-galactosyl-N-acetylhexosamine phosphorylase / galacto-N-biose/lacto-N-biose I phosphorylase	GH112 - GNB/LNB I phosphorylase	β-1,3-galactosyl-N-acetylhexosamine phosphorylase / galacto-N-biose/lacto-N-biose I phosphorylase	SAMN09736479_1612_GH112	Experiment	PMID: 15933016	216816.GS08_08740	99.7	Bifidobacterium longum	88.2	88.2	Yes	intracellular	Absent
SAMN11944691_994_GH112	GH112	β-galactosyl-N-acetylhexosamine phosphorylase / galacto-N-biose/lacto-N-biose I phosphorylase	GH112 - GNB/LNB I phosphorylase	β-1,3-galactosyl-N-acetylhexosamine phosphorylase / galacto-N-biose/lacto-N-biose I phosphorylase	SAMN09736479_1612_GH112	Experiment	PMID: 15933016	216816.GS08_08740	98.4	Bifidobacterium longum	88.2	88.2	Yes	intracellular	Absent
SAMN06368615_1703_GH112	GH112	β-galactosyl-N-acetylhexosamine phosphorylase / galacto-N-biose/lacto-N-biose I phosphorylase	GH112 - GNB/LNB I phosphorylase	β-1,3-galactosyl-N-acetylhexosamine phosphorylase / galacto-N-biose/lacto-N-biose I phosphorylase	SAMN09736479_1612_GH112	Experiment	PMID: 15933016	216816.GS08_08740	99.3	Bifidobacterium longum	88.2	88.2	Yes	intracellular	Absent
SAMN10316554_516_GH112	GH112	β-galactosyl-N-acetylhexosamine phosphorylase / galacto-N-biose/lacto-N-biose I phosphorylase	GH112 - GNB/LNB I phosphorylase	β-1,3-galactosyl-N-acetylhexosamine phosphorylase / galacto-N-biose/lacto-N-biose I phosphorylase	SAMN09736479_1612_GH112	Experiment	PMID: 15933016	216816.GS08_08740	95.7	Bifidobacterium longum	88.2	88.2	Yes	intracellular	Absent
SAMN19732002_91_GH112	GH112	β-galactosyl-N-acetylhexosamine phosphorylase / galacto-N-biose/lacto-N-biose I phosphorylase	GH112 - GNB/LNB I phosphorylase	β-1,3-galactosyl-N-acetylhexosamine phosphorylase / galacto-N-biose/lacto-N-biose I phosphorylase	SAMN09736479_1612_GH112	Experiment	PMID: 15933016	216816.GS08_08740	95.7	Bifidobacterium longum	88.2	88.2	Yes	intracellular	Absent
SAMN09736665_1675_GH112	GH112	β-galactosyl-N-acetylhexosamine phosphorylase / galacto-N-biose/lacto-N-biose I phosphorylase	GH112 - GNB/LNB I phosphorylase	β-1,3-galactosyl-N-acetylhexosamine phosphorylase / galacto-N-biose/lacto-N-biose I phosphorylase	SAMN09736479_1612_GH112	Experiment	PMID: 15933016	216816.GS08_08740	95.9	Bifidobacterium longum	88.2	88.2	Yes	intracellular	Absent
SAMN11944995_1416_GH112	GH112	β-galactosyl-N-acetylhexosamine phosphorylase / galacto-N-biose/lacto-N-biose I phosphorylase	GH112 - GNB/LNB I phosphorylase	β-1,3-galactosyl-N-acetylhexosamine phosphorylase / galacto-N-biose/lacto-N-biose I phosphorylase	SAMN09736479_1612_GH112	Experiment	PMID: 15933016	216816.GS08_08740	95.9	Bifidobacterium longum	88.2	88.2	Yes	intracellular	Absent
SAMN15532691_931_GH112	GH112	β-galactosyl-N-acetylhexosamine phosphorylase / galacto-N-biose/lacto-N-biose I phosphorylase	GH112 - GNB/LNB I phosphorylase	β-1,3-galactosyl-N-acetylhexosamine phosphorylase / galacto-N-biose/lacto-N-biose I phosphorylase	SAMN09736479_1612_GH112	Experiment	PMID: 15933016	216816.GS08_08740	98.9	Bifidobacterium longum	88.2	88.2	Yes	intracellular	Absent
SAMN11944959_1386_GH112	GH112	β-galactosyl-N-acetylhexosamine phosphorylase / galacto-N-biose/lacto-N-biose I phosphorylase	GH112 - GNB/LNB I phosphorylase	β-1,3-galactosyl-N-acetylhexosamine phosphorylase / galacto-N-biose/lacto-N-biose I phosphorylase	SAMN09736479_1612_GH112	Experiment	PMID: 15933016	216816.GS08_08740	95.9	Bifidobacterium longum	88.2	88.2	Yes	intracellular	Absent
SAMN11944962_1384_GH112	GH112	β-galactosyl-N-acetylhexosamine phosphorylase / galacto-N-biose/lacto-N-biose I phosphorylase	GH112 - GNB/LNB I phosphorylase	β-1,3-galactosyl-N-acetylhexosamine phosphorylase / galacto-N-biose/lacto-N-biose I phosphorylase	SAMN09736479_1612_GH112	Experiment	PMID: 15933016	216816.GS08_08740	95.9	Bifidobacterium longum	88.2	88.2	Yes	intracellular	Absent
SAMN11944803_440_GH112	GH112	β-galactosyl-N-acetylhexosamine phosphorylase / galacto-N-biose/lacto-N-biose I phosphorylase	GH112 - GNB/LNB I phosphorylase	β-1,3-galactosyl-N-acetylhexosamine phosphorylase / galacto-N-biose/lacto-N-biose I phosphorylase	SAMN09736479_1612_GH112	Experiment	PMID: 15933016	216816.GS08_08740	96.1	Bifidobacterium longum	88.2	88.2	Yes	intracellular	Absent
SAMN11944719_1715_GH112	GH112	β-galactosyl-N-acetylhexosamine phosphorylase / galacto-N-biose/lacto-N-biose I phosphorylase	GH112 - GNB/LNB I phosphorylase	β-1,3-galactosyl-N-acetylhexosamine phosphorylase / galacto-N-biose/lacto-N-biose I phosphorylase	SAMN09736479_1612_GH112	Experiment	PMID: 15933016	216816.GS08_08740	98.4	Bifidobacterium longum	88.2	88.2	Yes	intracellular	Absent
SAMN06368641_1586_GH112	GH112	β-galactosyl-N-acetylhexosamine phosphorylase / galacto-N-biose/lacto-N-biose I phosphorylase	GH112 - GNB/LNB I phosphorylase	β-1,3-galactosyl-N-acetylhexosamine phosphorylase / galacto-N-biose/lacto-N-biose I phosphorylase	SAMN09736479_1612_GH112	Experiment	PMID: 15933016	216816.GS08_08740	98.4	Bifidobacterium longum	88.2	88.2	Yes	intracellular	Absent
SAMN08949007_1076_GH112	GH112	β-galactosyl-N-acetylhexosamine phosphorylase / galacto-N-biose/lacto-N-biose I phosphorylase	GH112 - GNB/LNB I phosphorylase	β-1,3-galactosyl-N-acetylhexosamine phosphorylase / galacto-N-biose/lacto-N-biose I phosphorylase	SAMN09736479_1612_GH112	Experiment	PMID: 15933016	216816.GS08_08740	95.9	Bifidobacterium longum	88.2	88.2	Yes	intracellular	Absent
SAMN02843216_1694_GH112	GH112	β-galactosyl-N-acetylhexosamine phosphorylase / galacto-N-biose/lacto-N-biose I phosphorylase	GH112 - GNB/LNB I phosphorylase	β-1,3-galactosyl-N-acetylhexosamine phosphorylase / galacto-N-biose/lacto-N-biose I phosphorylase	SAMN09736479_1612_GH112	Experiment	PMID: 15933016	216816.GS08_08740	100	Bifidobacterium longum	88.2	88.2	Yes	intracellular	Absent
SAMN18034730_104_GH112	GH112	β-galactosyl-N-acetylhexosamine phosphorylase / galacto-N-biose/lacto-N-biose I phosphorylase	GH112 - GNB/LNB I phosphorylase	β-1,3-galactosyl-N-acetylhexosamine phosphorylase / galacto-N-biose/lacto-N-biose I phosphorylase	SAMN09736479_1612_GH112	Experiment	PMID: 15933016	216816.GS08_08740	98	Bifidobacterium longum	88.2	88.2	Yes	intracellular	Absent
SAMN15533049_1638_GH112	GH112	β-galactosyl-N-acetylhexosamine phosphorylase / galacto-N-biose/lacto-N-biose I phosphorylase	GH112 - GNB/LNB I phosphorylase	β-1,3-galactosyl-N-acetylhexosamine phosphorylase / galacto-N-biose/lacto-N-biose I phosphorylase	SAMN09736479_1612_GH112	Experiment	PMID: 15933016	216816.GS08_08740	98.4	Bifidobacterium longum	88.2	88.2	Yes	intracellular	Absent
SAMN11945014_642_GH112	GH112	β-galactosyl-N-acetylhexosamine phosphorylase / galacto-N-biose/lacto-N-biose I phosphorylase	GH112 - GNB/LNB I phosphorylase	β-1,3-galactosyl-N-acetylhexosamine phosphorylase / galacto-N-biose/lacto-N-biose I phosphorylase	SAMN09736479_1612_GH112	Experiment	PMID: 15933016	216816.GS08_08740	95.9	Bifidobacterium longum	88.2	88.2	Yes	intracellular	Absent
SAMN11944847_936_GH112	GH112	β-galactosyl-N-acetylhexosamine phosphorylase / galacto-N-biose/lacto-N-biose I phosphorylase	GH112 - GNB/LNB I phosphorylase	β-1,3-galactosyl-N-acetylhexosamine phosphorylase / galacto-N-biose/lacto-N-biose I phosphorylase	SAMN09736479_1612_GH112	Experiment	PMID: 15933016	216816.GS08_08740	96.1	Bifidobacterium longum	88.2	88.2	Yes	intracellular	Absent
SAMN02603181_1693_GH112	GH112	β-galactosyl-N-acetylhexosamine phosphorylase / galacto-N-biose/lacto-N-biose I phosphorylase	GH112 - GNB/LNB I phosphorylase	β-1,3-galactosyl-N-acetylhexosamine phosphorylase / galacto-N-biose/lacto-N-biose I phosphorylase	SAMN09736479_1612_GH112	Experiment	PMID: 15933016	216816.GS08_08740	100	Bifidobacterium longum	88.2	88.2	Yes	intracellular	Absent
SAMN11944696_373_GH112	GH112	β-galactosyl-N-acetylhexosamine phosphorylase / galacto-N-biose/lacto-N-biose I phosphorylase	GH112 - GNB/LNB I phosphorylase	β-1,3-galactosyl-N-acetylhexosamine phosphorylase / galacto-N-biose/lacto-N-biose I phosphorylase	SAMN09736479_1612_GH112	Experiment	PMID: 15933016	216816.GS08_08740	95.9	Bifidobacterium longum	88.2	88.2	Yes	intracellular	Absent
SAMN11944942_1402_GH112	GH112	β-galactosyl-N-acetylhexosamine phosphorylase / galacto-N-biose/lacto-N-biose I phosphorylase	GH112 - GNB/LNB I phosphorylase	β-1,3-galactosyl-N-acetylhexosamine phosphorylase / galacto-N-biose/lacto-N-biose I phosphorylase	SAMN09736479_1612_GH112	Experiment	PMID: 15933016	216816.GS08_08740	95.9	Bifidobacterium longum	88.2	88.2	Yes	intracellular	Absent
SAMN17801236_603_GH112	GH112	β-galactosyl-N-acetylhexosamine phosphorylase / galacto-N-biose/lacto-N-biose I phosphorylase	GH112 - GNB/LNB I phosphorylase	β-1,3-galactosyl-N-acetylhexosamine phosphorylase / galacto-N-biose/lacto-N-biose I phosphorylase	SAMN09736479_1612_GH112	Experiment	PMID: 15933016	216816.GS08_08740	99.9	Bifidobacterium longum	88.2	88.2	Yes	intracellular	Absent
SAMN11945017_645_GH112	GH112	β-galactosyl-N-acetylhexosamine phosphorylase / galacto-N-biose/lacto-N-biose I phosphorylase	GH112 - GNB/LNB I phosphorylase	β-1,3-galactosyl-N-acetylhexosamine phosphorylase / galacto-N-biose/lacto-N-biose I phosphorylase	SAMN09736479_1612_GH112	Experiment	PMID: 15933016	216816.GS08_08740	95.9	Bifidobacterium longum	88.2	88.2	Yes	intracellular	Absent
SAMN11944767_1444_GH112	GH112	β-galactosyl-N-acetylhexosamine phosphorylase / galacto-N-biose/lacto-N-biose I phosphorylase	GH112 - GNB/LNB I phosphorylase	β-1,3-galactosyl-N-acetylhexosamine phosphorylase / galacto-N-biose/lacto-N-biose I phosphorylase	SAMN09736479_1612_GH112	Experiment	PMID: 15933016	216816.GS08_08740	95.9	Bifidobacterium longum	88.2	88.2	Yes	intracellular	Absent
SAMN08120363_796_GH112	GH112	β-galactosyl-N-acetylhexosamine phosphorylase / galacto-N-biose/lacto-N-biose I phosphorylase	GH112 - GNB/LNB I phosphorylase	β-1,3-galactosyl-N-acetylhexosamine phosphorylase / galacto-N-biose/lacto-N-biose I phosphorylase	SAMN09736479_1612_GH112	Experiment	PMID: 15933016	216816.GS08_08740	95.7	Bifidobacterium longum	88.2	88.2	Yes	intracellular	Absent
SAMN11944652_1146_GH112	GH112	β-galactosyl-N-acetylhexosamine phosphorylase / galacto-N-biose/lacto-N-biose I phosphorylase	GH112 - GNB/LNB I phosphorylase	β-1,3-galactosyl-N-acetylhexosamine phosphorylase / galacto-N-biose/lacto-N-biose I phosphorylase	SAMN09736479_1612_GH112	Experiment	PMID: 15933016	216816.GS08_08740	99.3	Bifidobacterium longum	88.2	88.2	Yes	intracellular	Absent
SAMN09736422_777_GH112	GH112	β-galactosyl-N-acetylhexosamine phosphorylase / galacto-N-biose/lacto-N-biose I phosphorylase	GH112 - GNB/LNB I phosphorylase	β-1,3-galactosyl-N-acetylhexosamine phosphorylase / galacto-N-biose/lacto-N-biose I phosphorylase	SAMN09736479_1612_GH112	Experiment	PMID: 15933016	216816.GS08_08740	95.9	Bifidobacterium longum	88.2	88.2	Yes	intracellular	Absent
SAMN11944802_950_GH112	GH112	β-galactosyl-N-acetylhexosamine phosphorylase / galacto-N-biose/lacto-N-biose I phosphorylase	GH112 - GNB/LNB I phosphorylase	β-1,3-galactosyl-N-acetylhexosamine phosphorylase / galacto-N-biose/lacto-N-biose I phosphorylase	SAMN09736479_1612_GH112	Experiment	PMID: 15933016	216816.GS08_08740	96.1	Bifidobacterium longum	88.2	88.2	Yes	intracellular	Absent
SAMN11945024_648_GH112	GH112	β-galactosyl-N-acetylhexosamine phosphorylase / galacto-N-biose/lacto-N-biose I phosphorylase	GH112 - GNB/LNB I phosphorylase	β-1,3-galactosyl-N-acetylhexosamine phosphorylase / galacto-N-biose/lacto-N-biose I phosphorylase	SAMN09736479_1612_GH112	Experiment	PMID: 15933016	216816.GS08_08740	95.9	Bifidobacterium longum	88.2	88.2	Yes	intracellular	Absent
SAMN15533110_1388_GH112	GH112	β-galactosyl-N-acetylhexosamine phosphorylase / galacto-N-biose/lacto-N-biose I phosphorylase	GH112 - GNB/LNB I phosphorylase	β-1,3-galactosyl-N-acetylhexosamine phosphorylase / galacto-N-biose/lacto-N-biose I phosphorylase	SAMN09736479_1612_GH112	Experiment	PMID: 15933016	216816.GS08_08740	99.5	Bifidobacterium longum	88.2	88.2	Yes	intracellular	Absent
SAMN11944920_1929_GH112	GH112	β-galactosyl-N-acetylhexosamine phosphorylase / galacto-N-biose/lacto-N-biose I phosphorylase	GH112 - GNB/LNB I phosphorylase	β-1,3-galactosyl-N-acetylhexosamine phosphorylase / galacto-N-biose/lacto-N-biose I phosphorylase	SAMN09736479_1612_GH112	Experiment	PMID: 15933016	216816.GS08_08740	95.9	Bifidobacterium longum	88.2	88.2	Yes	intracellular	Absent
SAMN11944829_697_GH112	GH112	β-galactosyl-N-acetylhexosamine phosphorylase / galacto-N-biose/lacto-N-biose I phosphorylase	GH112 - GNB/LNB I phosphorylase	β-1,3-galactosyl-N-acetylhexosamine phosphorylase / galacto-N-biose/lacto-N-biose I phosphorylase	SAMN09736479_1612_GH112	Experiment	PMID: 15933016	216816.GS08_08740	96.1	Bifidobacterium longum	88.2	88.2	Yes	intracellular	Absent
SAMN11944749_1752_GH112	GH112	β-galactosyl-N-acetylhexosamine phosphorylase / galacto-N-biose/lacto-N-biose I phosphorylase	GH112 - GNB/LNB I phosphorylase	β-1,3-galactosyl-N-acetylhexosamine phosphorylase / galacto-N-biose/lacto-N-biose I phosphorylase	SAMN09736479_1612_GH112	Experiment	PMID: 15933016	216816.GS08_08740	99.6	Bifidobacterium longum	88.2	88.2	Yes	intracellular	Absent
SAMN19732223_1945_GH112	GH112	β-galactosyl-N-acetylhexosamine phosphorylase / galacto-N-biose/lacto-N-biose I phosphorylase	GH112 - GNB/LNB I phosphorylase	β-1,3-galactosyl-N-acetylhexosamine phosphorylase / galacto-N-biose/lacto-N-biose I phosphorylase	SAMN09736479_1612_GH112	Experiment	PMID: 15933016	216816.GS08_08740	95.9	Bifidobacterium longum	88.2	88.2	Yes	intracellular	Absent
SAMN16287679_1675_GH112	GH112	β-galactosyl-N-acetylhexosamine phosphorylase / galacto-N-biose/lacto-N-biose I phosphorylase	GH112 - GNB/LNB I phosphorylase	β-1,3-galactosyl-N-acetylhexosamine phosphorylase / galacto-N-biose/lacto-N-biose I phosphorylase	SAMN09736479_1612_GH112	Experiment	PMID: 15933016	216816.GS08_08740	95.7	Bifidobacterium longum	88.2	88.2	Yes	intracellular	Absent
SAMN11944741_1105_GH112	GH112	β-galactosyl-N-acetylhexosamine phosphorylase / galacto-N-biose/lacto-N-biose I phosphorylase	GH112 - GNB/LNB I phosphorylase	β-1,3-galactosyl-N-acetylhexosamine phosphorylase / galacto-N-biose/lacto-N-biose I phosphorylase	SAMN09736479_1612_GH112	Experiment	PMID: 15933016	216816.GS08_08740	98.4	Bifidobacterium longum	88.2	88.2	Yes	intracellular	Absent
SAMN06368649_121_GH112	GH112	β-galactosyl-N-acetylhexosamine phosphorylase / galacto-N-biose/lacto-N-biose I phosphorylase	GH112 - GNB/LNB I phosphorylase	β-1,3-galactosyl-N-acetylhexosamine phosphorylase / galacto-N-biose/lacto-N-biose I phosphorylase	SAMN09736479_1612_GH112	Experiment	PMID: 15933016	216816.GS08_08740	98.4	Bifidobacterium longum	88.2	88.2	Yes	intracellular	Absent
SAMN11944779_1539_GH112	GH112	β-galactosyl-N-acetylhexosamine phosphorylase / galacto-N-biose/lacto-N-biose I phosphorylase	GH112 - GNB/LNB I phosphorylase	β-1,3-galactosyl-N-acetylhexosamine phosphorylase / galacto-N-biose/lacto-N-biose I phosphorylase	SAMN09736479_1612_GH112	Experiment	PMID: 15933016	216816.GS08_08740	95.9	Bifidobacterium longum	88.2	88.2	Yes	intracellular	Absent
SAMN11944625_1415_GH112	GH112	β-galactosyl-N-acetylhexosamine phosphorylase / galacto-N-biose/lacto-N-biose I phosphorylase	GH112 - GNB/LNB I phosphorylase	β-1,3-galactosyl-N-acetylhexosamine phosphorylase / galacto-N-biose/lacto-N-biose I phosphorylase	SAMN09736479_1612_GH112	Experiment	PMID: 15933016	216816.GS08_08740	99.3	Bifidobacterium longum	88.2	88.2	Yes	intracellular	Absent
SAMN19732183_196_GH112	GH112	β-galactosyl-N-acetylhexosamine phosphorylase / galacto-N-biose/lacto-N-biose I phosphorylase	GH112 - GNB/LNB I phosphorylase	β-1,3-galactosyl-N-acetylhexosamine phosphorylase / galacto-N-biose/lacto-N-biose I phosphorylase	SAMN09736479_1612_GH112	Experiment	PMID: 15933016	216816.GS08_08740	99.5	Bifidobacterium longum	88.2	88.2	Yes	intracellular	Absent
SAMN11944697_865_GH112	GH112	β-galactosyl-N-acetylhexosamine phosphorylase / galacto-N-biose/lacto-N-biose I phosphorylase	GH112 - GNB/LNB I phosphorylase	β-1,3-galactosyl-N-acetylhexosamine phosphorylase / galacto-N-biose/lacto-N-biose I phosphorylase	SAMN09736479_1612_GH112	Experiment	PMID: 15933016	216816.GS08_08740	95.9	Bifidobacterium longum	88.2	88.2	Yes	intracellular	Absent
SAMN07958353_1528_GH112	GH112	β-galactosyl-N-acetylhexosamine phosphorylase / galacto-N-biose/lacto-N-biose I phosphorylase	GH112 - GNB/LNB I phosphorylase	β-1,3-galactosyl-N-acetylhexosamine phosphorylase / galacto-N-biose/lacto-N-biose I phosphorylase	SAMN09736479_1612_GH112	Experiment	PMID: 15933016	216816.GS08_08740	98.7	Bifidobacterium longum	88.2	88.2	Yes	intracellular	Absent
SAMN04254466_1563_GH112	GH112	β-galactosyl-N-acetylhexosamine phosphorylase / galacto-N-biose/lacto-N-biose I phosphorylase	GH112 - GNB/LNB I phosphorylase	β-1,3-galactosyl-N-acetylhexosamine phosphorylase / galacto-N-biose/lacto-N-biose I phosphorylase	SAMN09736479_1612_GH112	Experiment	PMID: 15933016	216816.GS08_08740	95.9	Bifidobacterium longum	88.2	88.2	Yes	intracellular	Absent
SAMN06368645_1546_GH112	GH112	β-galactosyl-N-acetylhexosamine phosphorylase / galacto-N-biose/lacto-N-biose I phosphorylase	GH112 - GNB/LNB I phosphorylase	β-1,3-galactosyl-N-acetylhexosamine phosphorylase / galacto-N-biose/lacto-N-biose I phosphorylase	SAMN09736479_1612_GH112	Experiment	PMID: 15933016	216816.GS08_08740	99.5	Bifidobacterium longum	88.2	88.2	Yes	intracellular	Absent
SAMN11944768_1457_GH112	GH112	β-galactosyl-N-acetylhexosamine phosphorylase / galacto-N-biose/lacto-N-biose I phosphorylase	GH112 - GNB/LNB I phosphorylase	β-1,3-galactosyl-N-acetylhexosamine phosphorylase / galacto-N-biose/lacto-N-biose I phosphorylase	SAMN09736479_1612_GH112	Experiment	PMID: 15933016	216816.GS08_08740	95.9	Bifidobacterium longum	88.2	88.2	Yes	intracellular	Absent
SAMN16384085_1915_GH112	GH112	β-galactosyl-N-acetylhexosamine phosphorylase / galacto-N-biose/lacto-N-biose I phosphorylase	GH112 - GNB/LNB I phosphorylase	β-1,3-galactosyl-N-acetylhexosamine phosphorylase / galacto-N-biose/lacto-N-biose I phosphorylase	SAMN09736479_1612_GH112	Experiment	PMID: 15933016	216816.GS08_08740	95.9	Bifidobacterium longum	88.2	88.2	Yes	intracellular	Absent
SAMN11944990_1674_GH112	GH112	β-galactosyl-N-acetylhexosamine phosphorylase / galacto-N-biose/lacto-N-biose I phosphorylase	GH112 - GNB/LNB I phosphorylase	β-1,3-galactosyl-N-acetylhexosamine phosphorylase / galacto-N-biose/lacto-N-biose I phosphorylase	SAMN09736479_1612_GH112	Experiment	PMID: 15933016	216816.GS08_08740	95.9	Bifidobacterium longum	88.2	88.2	Yes	intracellular	Absent
SAMN11944762_1265_GH112	GH112	β-galactosyl-N-acetylhexosamine phosphorylase / galacto-N-biose/lacto-N-biose I phosphorylase	GH112 - GNB/LNB I phosphorylase	β-1,3-galactosyl-N-acetylhexosamine phosphorylase / galacto-N-biose/lacto-N-biose I phosphorylase	SAMN09736479_1612_GH112	Experiment	PMID: 15933016	216816.GS08_08740	95.9	Bifidobacterium longum	88.2	88.2	Yes	intracellular	Absent
SAMN09734882_164_GH112	GH112	β-galactosyl-N-acetylhexosamine phosphorylase / galacto-N-biose/lacto-N-biose I phosphorylase	GH112 - GNB/LNB I phosphorylase	β-1,3-galactosyl-N-acetylhexosamine phosphorylase / galacto-N-biose/lacto-N-biose I phosphorylase	SAMN09736479_1612_GH112	Experiment	PMID: 15933016	216816.GS08_08740	95.7	Bifidobacterium longum	88.2	88.2	Yes	intracellular	Absent
SAMN11944659_1063_GH112	GH112	β-galactosyl-N-acetylhexosamine phosphorylase / galacto-N-biose/lacto-N-biose I phosphorylase	GH112 - GNB/LNB I phosphorylase	β-1,3-galactosyl-N-acetylhexosamine phosphorylase / galacto-N-biose/lacto-N-biose I phosphorylase	SAMN09736479_1612_GH112	Experiment	PMID: 15933016	216816.GS08_08740	99.3	Bifidobacterium longum	88.2	88.2	Yes	intracellular	Absent
SAMN02463677_809_GH112	GH112	β-galactosyl-N-acetylhexosamine phosphorylase / galacto-N-biose/lacto-N-biose I phosphorylase	GH112 - GNB/LNB I phosphorylase	β-1,3-galactosyl-N-acetylhexosamine phosphorylase / galacto-N-biose/lacto-N-biose I phosphorylase	SAMN09736479_1612_GH112	Experiment	PMID: 15933016	216816.GS08_08740	99.6	Bifidobacterium longum	88.2	88.2	Yes	intracellular	Absent
SAMN07958366_1604_GH112	GH112	β-galactosyl-N-acetylhexosamine phosphorylase / galacto-N-biose/lacto-N-biose I phosphorylase	GH112 - GNB/LNB I phosphorylase	β-1,3-galactosyl-N-acetylhexosamine phosphorylase / galacto-N-biose/lacto-N-biose I phosphorylase	SAMN09736479_1612_GH112	Experiment	PMID: 15933016	216816.GS08_08740	99.7	Bifidobacterium longum	88.2	88.2	Yes	intracellular	Absent
SAMN11944813_414_GH112	GH112	β-galactosyl-N-acetylhexosamine phosphorylase / galacto-N-biose/lacto-N-biose I phosphorylase	GH112 - GNB/LNB I phosphorylase	β-1,3-galactosyl-N-acetylhexosamine phosphorylase / galacto-N-biose/lacto-N-biose I phosphorylase	SAMN09736479_1612_GH112	Experiment	PMID: 15933016	216816.GS08_08740	96.1	Bifidobacterium longum	88.2	88.2	Yes	intracellular	Absent
SAMN19731868_1949_GH112	GH112	β-galactosyl-N-acetylhexosamine phosphorylase / galacto-N-biose/lacto-N-biose I phosphorylase	GH112 - GNB/LNB I phosphorylase	β-1,3-galactosyl-N-acetylhexosamine phosphorylase / galacto-N-biose/lacto-N-biose I phosphorylase	SAMN09736479_1612_GH112	Experiment	PMID: 15933016	216816.GS08_08740	95.9	Bifidobacterium longum	88.2	88.2	Yes	intracellular	Absent
SAMN11944686_1396_GH112	GH112	β-galactosyl-N-acetylhexosamine phosphorylase / galacto-N-biose/lacto-N-biose I phosphorylase	GH112 - GNB/LNB I phosphorylase	β-1,3-galactosyl-N-acetylhexosamine phosphorylase / galacto-N-biose/lacto-N-biose I phosphorylase	SAMN09736479_1612_GH112	Experiment	PMID: 15933016	216816.GS08_08740	99.3	Bifidobacterium longum	88.2	88.2	Yes	intracellular	Absent
SAMN10316452_1687_GH112	GH112	β-galactosyl-N-acetylhexosamine phosphorylase / galacto-N-biose/lacto-N-biose I phosphorylase	GH112 - GNB/LNB I phosphorylase	β-1,3-galactosyl-N-acetylhexosamine phosphorylase / galacto-N-biose/lacto-N-biose I phosphorylase	SAMN09736479_1612_GH112	Experiment	PMID: 15933016	216816.GS08_08740	95.9	Bifidobacterium longum	88.2	88.2	Yes	intracellular	Absent
SAMN11944748_820_GH112	GH112	β-galactosyl-N-acetylhexosamine phosphorylase / galacto-N-biose/lacto-N-biose I phosphorylase	GH112 - GNB/LNB I phosphorylase	β-1,3-galactosyl-N-acetylhexosamine phosphorylase / galacto-N-biose/lacto-N-biose I phosphorylase	SAMN09736479_1612_GH112	Experiment	PMID: 15933016	216816.GS08_08740	99.6	Bifidobacterium longum	88.2	88.2	Yes	intracellular	Absent
SAMN16287599_212_GH112	GH112	β-galactosyl-N-acetylhexosamine phosphorylase / galacto-N-biose/lacto-N-biose I phosphorylase	GH112 - GNB/LNB I phosphorylase	β-1,3-galactosyl-N-acetylhexosamine phosphorylase / galacto-N-biose/lacto-N-biose I phosphorylase	SAMN09736479_1612_GH112	Experiment	PMID: 15933016	216816.GS08_08740	95.7	Bifidobacterium longum	88.2	88.2	Yes	intracellular	Absent
SAMN03105207_1501_GH112	GH112	β-galactosyl-N-acetylhexosamine phosphorylase / galacto-N-biose/lacto-N-biose I phosphorylase	GH112 - GNB/LNB I phosphorylase	β-1,3-galactosyl-N-acetylhexosamine phosphorylase / galacto-N-biose/lacto-N-biose I phosphorylase	SAMN09736479_1612_GH112	Experiment	PMID: 15933016	216816.GS08_08740	95.9	Bifidobacterium longum	88.2	88.2	Yes	intracellular	Absent
SAMN11944680_1395_GH112	GH112	β-galactosyl-N-acetylhexosamine phosphorylase / galacto-N-biose/lacto-N-biose I phosphorylase	GH112 - GNB/LNB I phosphorylase	β-1,3-galactosyl-N-acetylhexosamine phosphorylase / galacto-N-biose/lacto-N-biose I phosphorylase	SAMN09736479_1612_GH112	Experiment	PMID: 15933016	216816.GS08_08740	99.3	Bifidobacterium longum	88.2	88.2	Yes	intracellular	Absent
SAMN02472064_580_GH112	GH112	β-galactosyl-N-acetylhexosamine phosphorylase / galacto-N-biose/lacto-N-biose I phosphorylase	GH112 - GNB/LNB I phosphorylase	β-1,3-galactosyl-N-acetylhexosamine phosphorylase / galacto-N-biose/lacto-N-biose I phosphorylase	SAMN09736479_1612_GH112	Experiment	PMID: 15933016	216816.GS08_08740	95.9	Bifidobacterium longum	88.2	88.2	Yes	intracellular	Absent
SAMN11944806_421_GH112	GH112	β-galactosyl-N-acetylhexosamine phosphorylase / galacto-N-biose/lacto-N-biose I phosphorylase	GH112 - GNB/LNB I phosphorylase	β-1,3-galactosyl-N-acetylhexosamine phosphorylase / galacto-N-biose/lacto-N-biose I phosphorylase	SAMN09736479_1612_GH112	Experiment	PMID: 15933016	216816.GS08_08740	96.1	Bifidobacterium longum	88.2	88.2	Yes	intracellular	Absent
SAMN11944722_1745_GH112	GH112	β-galactosyl-N-acetylhexosamine phosphorylase / galacto-N-biose/lacto-N-biose I phosphorylase	GH112 - GNB/LNB I phosphorylase	β-1,3-galactosyl-N-acetylhexosamine phosphorylase / galacto-N-biose/lacto-N-biose I phosphorylase	SAMN09736479_1612_GH112	Experiment	PMID: 15933016	216816.GS08_08740	98.4	Bifidobacterium longum	88.2	88.2	Yes	intracellular	Absent
SAMN11944751_1373_GH112	GH112	β-galactosyl-N-acetylhexosamine phosphorylase / galacto-N-biose/lacto-N-biose I phosphorylase	GH112 - GNB/LNB I phosphorylase	β-1,3-galactosyl-N-acetylhexosamine phosphorylase / galacto-N-biose/lacto-N-biose I phosphorylase	SAMN09736479_1612_GH112	Experiment	PMID: 15933016	216816.GS08_08740	99.6	Bifidobacterium longum	88.2	88.2	Yes	intracellular	Absent
SAMN11944629_1232_GH112	GH112	β-galactosyl-N-acetylhexosamine phosphorylase / galacto-N-biose/lacto-N-biose I phosphorylase	GH112 - GNB/LNB I phosphorylase	β-1,3-galactosyl-N-acetylhexosamine phosphorylase / galacto-N-biose/lacto-N-biose I phosphorylase	SAMN09736479_1612_GH112	Experiment	PMID: 15933016	216816.GS08_08740	99.3	Bifidobacterium longum	88.2	88.2	Yes	intracellular	Absent
SAMN17735675_841_GH112	GH112	β-galactosyl-N-acetylhexosamine phosphorylase / galacto-N-biose/lacto-N-biose I phosphorylase	GH112 - GNB/LNB I phosphorylase	β-1,3-galactosyl-N-acetylhexosamine phosphorylase / galacto-N-biose/lacto-N-biose I phosphorylase	SAMN09736479_1612_GH112	Experiment	PMID: 15933016	216816.GS08_08740	96	Bifidobacterium longum	88.2	88.2	Yes	intracellular	Absent
SAMN11944662_1214_GH112	GH112	β-galactosyl-N-acetylhexosamine phosphorylase / galacto-N-biose/lacto-N-biose I phosphorylase	GH112 - GNB/LNB I phosphorylase	β-1,3-galactosyl-N-acetylhexosamine phosphorylase / galacto-N-biose/lacto-N-biose I phosphorylase	SAMN09736479_1612_GH112	Experiment	PMID: 15933016	216816.GS08_08740	99.3	Bifidobacterium longum	88.2	88.2	Yes	intracellular	Absent
SAMN11944850_911_GH112	GH112	β-galactosyl-N-acetylhexosamine phosphorylase / galacto-N-biose/lacto-N-biose I phosphorylase	GH112 - GNB/LNB I phosphorylase	β-1,3-galactosyl-N-acetylhexosamine phosphorylase / galacto-N-biose/lacto-N-biose I phosphorylase	SAMN09736479_1612_GH112	Experiment	PMID: 15933016	216816.GS08_08740	96	Bifidobacterium longum	88.2	88.2	Yes	intracellular	Absent
SAMN06368595_1534_GH112	GH112	β-galactosyl-N-acetylhexosamine phosphorylase / galacto-N-biose/lacto-N-biose I phosphorylase	GH112 - GNB/LNB I phosphorylase	β-1,3-galactosyl-N-acetylhexosamine phosphorylase / galacto-N-biose/lacto-N-biose I phosphorylase	SAMN09736479_1612_GH112	Experiment	PMID: 15933016	216816.GS08_08740	98.4	Bifidobacterium longum	88.2	88.2	Yes	intracellular	Absent
SAMN11944997_1441_GH112	GH112	β-galactosyl-N-acetylhexosamine phosphorylase / galacto-N-biose/lacto-N-biose I phosphorylase	GH112 - GNB/LNB I phosphorylase	β-1,3-galactosyl-N-acetylhexosamine phosphorylase / galacto-N-biose/lacto-N-biose I phosphorylase	SAMN09736479_1612_GH112	Experiment	PMID: 15933016	216816.GS08_08740	95.9	Bifidobacterium longum	88.2	88.2	Yes	intracellular	Absent
SAMN09736962_380_GH112	GH112	β-galactosyl-N-acetylhexosamine phosphorylase / galacto-N-biose/lacto-N-biose I phosphorylase	GH112 - GNB/LNB I phosphorylase	β-1,3-galactosyl-N-acetylhexosamine phosphorylase / galacto-N-biose/lacto-N-biose I phosphorylase	SAMN09736479_1612_GH112	Experiment	PMID: 15933016	216816.GS08_08740	95.9	Bifidobacterium longum	88.2	88.2	Yes	intracellular	Absent
SAMN11944947_1375_GH112	GH112	β-galactosyl-N-acetylhexosamine phosphorylase / galacto-N-biose/lacto-N-biose I phosphorylase	GH112 - GNB/LNB I phosphorylase	β-1,3-galactosyl-N-acetylhexosamine phosphorylase / galacto-N-biose/lacto-N-biose I phosphorylase	SAMN09736479_1612_GH112	Experiment	PMID: 15933016	216816.GS08_08740	95.9	Bifidobacterium longum	88.2	88.2	Yes	intracellular	Absent
SAMN19731859_207_GH112	GH112	β-galactosyl-N-acetylhexosamine phosphorylase / galacto-N-biose/lacto-N-biose I phosphorylase	GH112 - GNB/LNB I phosphorylase	β-1,3-galactosyl-N-acetylhexosamine phosphorylase / galacto-N-biose/lacto-N-biose I phosphorylase	SAMN09736479_1612_GH112	Experiment	PMID: 15933016	216816.GS08_08740	99.6	Bifidobacterium longum	88.2	88.2	Yes	intracellular	Absent
SAMN15533048_1226_GH112	GH112	β-galactosyl-N-acetylhexosamine phosphorylase / galacto-N-biose/lacto-N-biose I phosphorylase	GH112 - GNB/LNB I phosphorylase	β-1,3-galactosyl-N-acetylhexosamine phosphorylase / galacto-N-biose/lacto-N-biose I phosphorylase	SAMN09736479_1612_GH112	Experiment	PMID: 15933016	216816.GS08_08740	99.3	Bifidobacterium longum	88.2	88.2	Yes	intracellular	Absent
SAMN11945040_642_GH112	GH112	β-galactosyl-N-acetylhexosamine phosphorylase / galacto-N-biose/lacto-N-biose I phosphorylase	GH112 - GNB/LNB I phosphorylase	β-1,3-galactosyl-N-acetylhexosamine phosphorylase / galacto-N-biose/lacto-N-biose I phosphorylase	SAMN09736479_1612_GH112	Experiment	PMID: 15933016	216816.GS08_08740	95.9	Bifidobacterium longum	88.2	88.2	Yes	intracellular	Absent
SAMN11944744_1212_GH112	GH112	β-galactosyl-N-acetylhexosamine phosphorylase / galacto-N-biose/lacto-N-biose I phosphorylase	GH112 - GNB/LNB I phosphorylase	β-1,3-galactosyl-N-acetylhexosamine phosphorylase / galacto-N-biose/lacto-N-biose I phosphorylase	SAMN09736479_1612_GH112	Experiment	PMID: 15933016	216816.GS08_08740	98.4	Bifidobacterium longum	88.2	88.2	Yes	intracellular	Absent
SAMN10316497_769_GH112	GH112	β-galactosyl-N-acetylhexosamine phosphorylase / galacto-N-biose/lacto-N-biose I phosphorylase	GH112 - GNB/LNB I phosphorylase	β-1,3-galactosyl-N-acetylhexosamine phosphorylase / galacto-N-biose/lacto-N-biose I phosphorylase	SAMN09736479_1612_GH112	Experiment	PMID: 15933016	216816.GS08_08740	95.9	Bifidobacterium longum	88.2	88.2	Yes	intracellular	Absent
SAMN16365392_719_GH112	GH112	β-galactosyl-N-acetylhexosamine phosphorylase / galacto-N-biose/lacto-N-biose I phosphorylase	GH112 - GNB/LNB I phosphorylase	β-1,3-galactosyl-N-acetylhexosamine phosphorylase / galacto-N-biose/lacto-N-biose I phosphorylase	SAMN09736479_1612_GH112	Experiment	PMID: 15933016	216816.GS08_08740	95.9	Bifidobacterium longum	88.2	88.2	Yes	intracellular	Absent
SAMN11944916_1432_GH112	GH112	β-galactosyl-N-acetylhexosamine phosphorylase / galacto-N-biose/lacto-N-biose I phosphorylase	GH112 - GNB/LNB I phosphorylase	β-1,3-galactosyl-N-acetylhexosamine phosphorylase / galacto-N-biose/lacto-N-biose I phosphorylase	SAMN09736479_1612_GH112	Experiment	PMID: 15933016	216816.GS08_08740	95.9	Bifidobacterium longum	88.2	88.2	Yes	intracellular	Absent
SAMN05916052_999_GH112	GH112	β-galactosyl-N-acetylhexosamine phosphorylase / galacto-N-biose/lacto-N-biose I phosphorylase	GH112 - GNB/LNB I phosphorylase	β-1,3-galactosyl-N-acetylhexosamine phosphorylase / galacto-N-biose/lacto-N-biose I phosphorylase	SAMN09736479_1612_GH112	Experiment	PMID: 15933016	216816.GS08_08740	99.6	Bifidobacterium longum	88.2	88.2	Yes	intracellular	Absent
SAMEA104318167_105_GH112	GH112	β-galactosyl-N-acetylhexosamine phosphorylase / galacto-N-biose/lacto-N-biose I phosphorylase	GH112 - GNB/LNB I phosphorylase	β-1,3-galactosyl-N-acetylhexosamine phosphorylase / galacto-N-biose/lacto-N-biose I phosphorylase	SAMN09736479_1612_GH112	Experiment	PMID: 15933016	216816.GS08_08740	97.6	Bifidobacterium longum	88.2	88.2	Yes	intracellular	Absent
SAMN18034729_973_GH112	GH112	β-galactosyl-N-acetylhexosamine phosphorylase / galacto-N-biose/lacto-N-biose I phosphorylase	GH112 - GNB/LNB I phosphorylase	β-1,3-galactosyl-N-acetylhexosamine phosphorylase / galacto-N-biose/lacto-N-biose I phosphorylase	SAMN09736479_1612_GH112	Experiment	PMID: 15933016	216816.GS08_08740	95.9	Bifidobacterium longum	88.2	88.2	Yes	intracellular	Absent
SAMN11944841_836_GH112	GH112	β-galactosyl-N-acetylhexosamine phosphorylase / galacto-N-biose/lacto-N-biose I phosphorylase	GH112 - GNB/LNB I phosphorylase	β-1,3-galactosyl-N-acetylhexosamine phosphorylase / galacto-N-biose/lacto-N-biose I phosphorylase	SAMN09736479_1612_GH112	Experiment	PMID: 15933016	216816.GS08_08740	96.1	Bifidobacterium longum	88.2	88.2	Yes	intracellular	Absent
SAMN07958348_1678_GH112	GH112	β-galactosyl-N-acetylhexosamine phosphorylase / galacto-N-biose/lacto-N-biose I phosphorylase	GH112 - GNB/LNB I phosphorylase	β-1,3-galactosyl-N-acetylhexosamine phosphorylase / galacto-N-biose/lacto-N-biose I phosphorylase	SAMN09736479_1612_GH112	Experiment	PMID: 15933016	216816.GS08_08740	98.4	Bifidobacterium longum	88.2	88.2	Yes	intracellular	Absent
SAMN02442011_531_GH112	GH112	β-galactosyl-N-acetylhexosamine phosphorylase / galacto-N-biose/lacto-N-biose I phosphorylase	GH112 - GNB/LNB I phosphorylase	β-1,3-galactosyl-N-acetylhexosamine phosphorylase / galacto-N-biose/lacto-N-biose I phosphorylase	SAMN09736479_1612_GH112	Experiment	PMID: 15933016	216816.GS08_08740	97.6	Bifidobacterium longum	88.2	88.2	Yes	intracellular	Absent
SAMN11944878_1159_GH112	GH112	β-galactosyl-N-acetylhexosamine phosphorylase / galacto-N-biose/lacto-N-biose I phosphorylase	GH112 - GNB/LNB I phosphorylase	β-1,3-galactosyl-N-acetylhexosamine phosphorylase / galacto-N-biose/lacto-N-biose I phosphorylase	SAMN09736479_1612_GH112	Experiment	PMID: 15933016	216816.GS08_08740	96	Bifidobacterium longum	88.2	88.2	Yes	intracellular	Absent
SAMN02603512_1749_GH112	GH112	β-galactosyl-N-acetylhexosamine phosphorylase / galacto-N-biose/lacto-N-biose I phosphorylase	GH112 - GNB/LNB I phosphorylase	β-1,3-galactosyl-N-acetylhexosamine phosphorylase / galacto-N-biose/lacto-N-biose I phosphorylase	SAMN09736479_1612_GH112	Experiment	PMID: 15933016	216816.GS08_08740	98.7	Bifidobacterium longum	88.2	88.2	Yes	intracellular	Absent
SAMN06368569_1946_GH112	GH112	β-galactosyl-N-acetylhexosamine phosphorylase / galacto-N-biose/lacto-N-biose I phosphorylase	GH112 - GNB/LNB I phosphorylase	β-1,3-galactosyl-N-acetylhexosamine phosphorylase / galacto-N-biose/lacto-N-biose I phosphorylase	SAMN09736479_1612_GH112	Experiment	PMID: 15933016	216816.GS08_08740	100	Bifidobacterium longum	88.2	88.2	Yes	intracellular	Absent
SAMN06368599_1656_GH112	GH112	β-galactosyl-N-acetylhexosamine phosphorylase / galacto-N-biose/lacto-N-biose I phosphorylase	GH112 - GNB/LNB I phosphorylase	β-1,3-galactosyl-N-acetylhexosamine phosphorylase / galacto-N-biose/lacto-N-biose I phosphorylase	SAMN09736479_1612_GH112	Experiment	PMID: 15933016	216816.GS08_08740	99.6	Bifidobacterium longum	88.2	88.2	Yes	intracellular	Absent
SAMN11944823_870_GH112	GH112	β-galactosyl-N-acetylhexosamine phosphorylase / galacto-N-biose/lacto-N-biose I phosphorylase	GH112 - GNB/LNB I phosphorylase	β-1,3-galactosyl-N-acetylhexosamine phosphorylase / galacto-N-biose/lacto-N-biose I phosphorylase	SAMN09736479_1612_GH112	Experiment	PMID: 15933016	216816.GS08_08740	96.1	Bifidobacterium longum	88.2	88.2	Yes	intracellular	Absent
SAMN11944885_1040_GH112	GH112	β-galactosyl-N-acetylhexosamine phosphorylase / galacto-N-biose/lacto-N-biose I phosphorylase	GH112 - GNB/LNB I phosphorylase	β-1,3-galactosyl-N-acetylhexosamine phosphorylase / galacto-N-biose/lacto-N-biose I phosphorylase	SAMN09736479_1612_GH112	Experiment	PMID: 15933016	216816.GS08_08740	96	Bifidobacterium longum	88.2	88.2	Yes	intracellular	Absent
SAMN11945009_675_GH112	GH112	β-galactosyl-N-acetylhexosamine phosphorylase / galacto-N-biose/lacto-N-biose I phosphorylase	GH112 - GNB/LNB I phosphorylase	β-1,3-galactosyl-N-acetylhexosamine phosphorylase / galacto-N-biose/lacto-N-biose I phosphorylase	SAMN09736479_1612_GH112	Experiment	PMID: 15933016	216816.GS08_08740	95.9	Bifidobacterium longum	88.2	88.2	Yes	intracellular	Absent
SAMN15532617_1359_GH112	GH112	β-galactosyl-N-acetylhexosamine phosphorylase / galacto-N-biose/lacto-N-biose I phosphorylase	GH112 - GNB/LNB I phosphorylase	β-1,3-galactosyl-N-acetylhexosamine phosphorylase / galacto-N-biose/lacto-N-biose I phosphorylase	SAMN09736479_1612_GH112	Experiment	PMID: 15933016	216816.GS08_08740	100	Bifidobacterium longum	88.2	88.2	Yes	intracellular	Absent
SAMN11944687_1504_GH112	GH112	β-galactosyl-N-acetylhexosamine phosphorylase / galacto-N-biose/lacto-N-biose I phosphorylase	GH112 - GNB/LNB I phosphorylase	β-1,3-galactosyl-N-acetylhexosamine phosphorylase / galacto-N-biose/lacto-N-biose I phosphorylase	SAMN09736479_1612_GH112	Experiment	PMID: 15933016	216816.GS08_08740	99.3	Bifidobacterium longum	88.2	88.2	Yes	intracellular	Absent
SAMN02862992_1304_GH112	GH112	β-galactosyl-N-acetylhexosamine phosphorylase / galacto-N-biose/lacto-N-biose I phosphorylase	GH112 - GNB/LNB I phosphorylase	β-1,3-galactosyl-N-acetylhexosamine phosphorylase / galacto-N-biose/lacto-N-biose I phosphorylase	SAMN09736479_1612_GH112	Experiment	PMID: 15933016	216816.GS08_08740	95.9	Bifidobacterium longum	88.2	88.2	Yes	intracellular	Absent
SAMN09736802_1868_GH112	GH112	β-galactosyl-N-acetylhexosamine phosphorylase / galacto-N-biose/lacto-N-biose I phosphorylase	GH112 - GNB/LNB I phosphorylase	β-1,3-galactosyl-N-acetylhexosamine phosphorylase / galacto-N-biose/lacto-N-biose I phosphorylase	SAMN09736479_1612_GH112	Experiment	PMID: 15933016	216816.GS08_08740	95.9	Bifidobacterium longum	88.2	88.2	Yes	intracellular	Absent
SAMN17315587_785_GH112	GH112	β-galactosyl-N-acetylhexosamine phosphorylase / galacto-N-biose/lacto-N-biose I phosphorylase	GH112 - GNB/LNB I phosphorylase	β-1,3-galactosyl-N-acetylhexosamine phosphorylase / galacto-N-biose/lacto-N-biose I phosphorylase	SAMN09736479_1612_GH112	Experiment	PMID: 15933016	216816.GS08_08740	96	Bifidobacterium longum	88.2	88.2	Yes	intracellular	Absent
SAMN11944827_972_GH112	GH112	β-galactosyl-N-acetylhexosamine phosphorylase / galacto-N-biose/lacto-N-biose I phosphorylase	GH112 - GNB/LNB I phosphorylase	β-1,3-galactosyl-N-acetylhexosamine phosphorylase / galacto-N-biose/lacto-N-biose I phosphorylase	SAMN09736479_1612_GH112	Experiment	PMID: 15933016	216816.GS08_08740	96.1	Bifidobacterium longum	88.2	88.2	Yes	intracellular	Absent
SAMN11944758_1524_GH112	GH112	β-galactosyl-N-acetylhexosamine phosphorylase / galacto-N-biose/lacto-N-biose I phosphorylase	GH112 - GNB/LNB I phosphorylase	β-1,3-galactosyl-N-acetylhexosamine phosphorylase / galacto-N-biose/lacto-N-biose I phosphorylase	SAMN09736479_1612_GH112	Experiment	PMID: 15933016	216816.GS08_08740	95.9	Bifidobacterium longum	88.2	88.2	Yes	intracellular	Absent
SAMN06368642_1526_GH112	GH112	β-galactosyl-N-acetylhexosamine phosphorylase / galacto-N-biose/lacto-N-biose I phosphorylase	GH112 - GNB/LNB I phosphorylase	β-1,3-galactosyl-N-acetylhexosamine phosphorylase / galacto-N-biose/lacto-N-biose I phosphorylase	SAMN09736479_1612_GH112	Experiment	PMID: 15933016	216816.GS08_08740	95.9	Bifidobacterium longum	88.2	88.2	Yes	intracellular	Absent
SAMN19731850_1860_GH112	GH112	β-galactosyl-N-acetylhexosamine phosphorylase / galacto-N-biose/lacto-N-biose I phosphorylase	GH112 - GNB/LNB I phosphorylase	β-1,3-galactosyl-N-acetylhexosamine phosphorylase / galacto-N-biose/lacto-N-biose I phosphorylase	SAMN09736479_1612_GH112	Experiment	PMID: 15933016	216816.GS08_08740	99.6	Bifidobacterium longum	88.2	88.2	Yes	intracellular	Absent
SAMN11944836_218_GH112	GH112	β-galactosyl-N-acetylhexosamine phosphorylase / galacto-N-biose/lacto-N-biose I phosphorylase	GH112 - GNB/LNB I phosphorylase	β-1,3-galactosyl-N-acetylhexosamine phosphorylase / galacto-N-biose/lacto-N-biose I phosphorylase	SAMN09736479_1612_GH112	Experiment	PMID: 15933016	216816.GS08_08740	96.1	Bifidobacterium longum	88.2	88.2	Yes	intracellular	Absent
SAMN13066474_425_GH112	GH112	β-galactosyl-N-acetylhexosamine phosphorylase / galacto-N-biose/lacto-N-biose I phosphorylase	GH112 - GNB/LNB I phosphorylase	β-1,3-galactosyl-N-acetylhexosamine phosphorylase / galacto-N-biose/lacto-N-biose I phosphorylase	SAMN09736479_1612_GH112	Experiment	PMID: 15933016	216816.GS08_08740	100	Bifidobacterium longum	88.2	88.2	Yes	intracellular	Absent
SAMEA2747183_2301_GH112	GH112	β-galactosyl-N-acetylhexosamine phosphorylase / galacto-N-biose/lacto-N-biose I phosphorylase	GH112 - GNB/LNB I phosphorylase	β-1,3-galactosyl-N-acetylhexosamine phosphorylase / galacto-N-biose/lacto-N-biose I phosphorylase	SAMN09736479_1612_GH112	Experiment	PMID: 15933016	216816.GS08_08740	97.6	Bifidobacterium longum	88.2	88.2	Yes	intracellular	Absent
SAMD00200813_1548_GH112	GH112	β-galactosyl-N-acetylhexosamine phosphorylase / galacto-N-biose/lacto-N-biose I phosphorylase	GH112 - GNB/LNB I phosphorylase	β-1,3-galactosyl-N-acetylhexosamine phosphorylase / galacto-N-biose/lacto-N-biose I phosphorylase	SAMN09736479_1612_GH112	Experiment	PMID: 15933016	216816.GS08_08740	95.7	Bifidobacterium longum	88.2	88.2	Yes	intracellular	Absent
SAMN09734779_400_GH112	GH112	β-galactosyl-N-acetylhexosamine phosphorylase / galacto-N-biose/lacto-N-biose I phosphorylase	GH112 - GNB/LNB I phosphorylase	β-1,3-galactosyl-N-acetylhexosamine phosphorylase / galacto-N-biose/lacto-N-biose I phosphorylase	SAMN09736479_1612_GH112	Experiment	PMID: 15933016	216816.GS08_08740	95.7	Bifidobacterium longum	88.2	88.2	Yes	intracellular	Absent
SAMEA3138379_358_GH112	GH112	β-galactosyl-N-acetylhexosamine phosphorylase / galacto-N-biose/lacto-N-biose I phosphorylase	GH112 - GNB/LNB I phosphorylase	β-1,3-galactosyl-N-acetylhexosamine phosphorylase / galacto-N-biose/lacto-N-biose I phosphorylase	SAMN09736479_1612_GH112	Experiment	PMID: 15933016	216816.GS08_08740	95.9	Bifidobacterium longum	88.2	88.2	Yes	intracellular	Absent
SAMN15532765_392_GH112	GH112	β-galactosyl-N-acetylhexosamine phosphorylase / galacto-N-biose/lacto-N-biose I phosphorylase	GH112 - GNB/LNB I phosphorylase	β-1,3-galactosyl-N-acetylhexosamine phosphorylase / galacto-N-biose/lacto-N-biose I phosphorylase	SAMN09736479_1612_GH112	Experiment	PMID: 15933016	216816.GS08_08740	98.5	Bifidobacterium longum	88.2	88.2	Yes	intracellular	Absent
SAMN11944911_1330_GH112	GH112	β-galactosyl-N-acetylhexosamine phosphorylase / galacto-N-biose/lacto-N-biose I phosphorylase	GH112 - GNB/LNB I phosphorylase	β-1,3-galactosyl-N-acetylhexosamine phosphorylase / galacto-N-biose/lacto-N-biose I phosphorylase	SAMN09736479_1612_GH112	Experiment	PMID: 15933016	216816.GS08_08740	95.9	Bifidobacterium longum	88.2	88.2	Yes	intracellular	Absent
SAMN06368584_1622_GH112	GH112	β-galactosyl-N-acetylhexosamine phosphorylase / galacto-N-biose/lacto-N-biose I phosphorylase	GH112 - GNB/LNB I phosphorylase	β-1,3-galactosyl-N-acetylhexosamine phosphorylase / galacto-N-biose/lacto-N-biose I phosphorylase	SAMN09736479_1612_GH112	Experiment	PMID: 15933016	216816.GS08_08740	95.9	Bifidobacterium longum	88.2	88.2	Yes	intracellular	Absent
SAMN06368574_1691_GH112	GH112	β-galactosyl-N-acetylhexosamine phosphorylase / galacto-N-biose/lacto-N-biose I phosphorylase	GH112 - GNB/LNB I phosphorylase	β-1,3-galactosyl-N-acetylhexosamine phosphorylase / galacto-N-biose/lacto-N-biose I phosphorylase	SAMN09736479_1612_GH112	Experiment	PMID: 15933016	216816.GS08_08740	99.2	Bifidobacterium longum	88.2	88.2	Yes	intracellular	Absent
SAMEA4412687_1651_GH112	GH112	β-galactosyl-N-acetylhexosamine phosphorylase / galacto-N-biose/lacto-N-biose I phosphorylase	GH112 - GNB/LNB I phosphorylase	β-1,3-galactosyl-N-acetylhexosamine phosphorylase / galacto-N-biose/lacto-N-biose I phosphorylase	SAMN09736479_1612_GH112	Experiment	PMID: 15933016	216816.GS08_08740	95.9	Bifidobacterium longum	88.2	88.2	Yes	intracellular	Absent
SAMN11944810_912_GH112	GH112	β-galactosyl-N-acetylhexosamine phosphorylase / galacto-N-biose/lacto-N-biose I phosphorylase	GH112 - GNB/LNB I phosphorylase	β-1,3-galactosyl-N-acetylhexosamine phosphorylase / galacto-N-biose/lacto-N-biose I phosphorylase	SAMN09736479_1612_GH112	Experiment	PMID: 15933016	216816.GS08_08740	96.1	Bifidobacterium longum	88.2	88.2	Yes	intracellular	Absent
SAMN09734194_1324_GH112	GH112	β-galactosyl-N-acetylhexosamine phosphorylase / galacto-N-biose/lacto-N-biose I phosphorylase	GH112 - GNB/LNB I phosphorylase	β-1,3-galactosyl-N-acetylhexosamine phosphorylase / galacto-N-biose/lacto-N-biose I phosphorylase	SAMN09736479_1612_GH112	Experiment	PMID: 15933016	216816.GS08_08740	95.9	Bifidobacterium longum	88.2	88.2	Yes	intracellular	Absent
SAMN11944862_690_GH112	GH112	β-galactosyl-N-acetylhexosamine phosphorylase / galacto-N-biose/lacto-N-biose I phosphorylase	GH112 - GNB/LNB I phosphorylase	β-1,3-galactosyl-N-acetylhexosamine phosphorylase / galacto-N-biose/lacto-N-biose I phosphorylase	SAMN09736479_1612_GH112	Experiment	PMID: 15933016	216816.GS08_08740	96	Bifidobacterium longum	88.2	88.2	Yes	intracellular	Absent
SAMN11944926_1446_GH112	GH112	β-galactosyl-N-acetylhexosamine phosphorylase / galacto-N-biose/lacto-N-biose I phosphorylase	GH112 - GNB/LNB I phosphorylase	β-1,3-galactosyl-N-acetylhexosamine phosphorylase / galacto-N-biose/lacto-N-biose I phosphorylase	SAMN09736479_1612_GH112	Experiment	PMID: 15933016	216816.GS08_08740	95.9	Bifidobacterium longum	88.2	88.2	Yes	intracellular	Absent
SAMN11944933_1446_GH112	GH112	β-galactosyl-N-acetylhexosamine phosphorylase / galacto-N-biose/lacto-N-biose I phosphorylase	GH112 - GNB/LNB I phosphorylase	β-1,3-galactosyl-N-acetylhexosamine phosphorylase / galacto-N-biose/lacto-N-biose I phosphorylase	SAMN09736479_1612_GH112	Experiment	PMID: 15933016	216816.GS08_08740	95.9	Bifidobacterium longum	88.2	88.2	Yes	intracellular	Absent
SAMN11944851_1030_GH112	GH112	β-galactosyl-N-acetylhexosamine phosphorylase / galacto-N-biose/lacto-N-biose I phosphorylase	GH112 - GNB/LNB I phosphorylase	β-1,3-galactosyl-N-acetylhexosamine phosphorylase / galacto-N-biose/lacto-N-biose I phosphorylase	SAMN09736479_1612_GH112	Experiment	PMID: 15933016	216816.GS08_08740	96	Bifidobacterium longum	88.2	88.2	Yes	intracellular	Absent
SAMN11944973_1423_GH112	GH112	β-galactosyl-N-acetylhexosamine phosphorylase / galacto-N-biose/lacto-N-biose I phosphorylase	GH112 - GNB/LNB I phosphorylase	β-1,3-galactosyl-N-acetylhexosamine phosphorylase / galacto-N-biose/lacto-N-biose I phosphorylase	SAMN09736479_1612_GH112	Experiment	PMID: 15933016	216816.GS08_08740	95.9	Bifidobacterium longum	88.2	88.2	Yes	intracellular	Absent
SAMN19732021_91_GH112	GH112	β-galactosyl-N-acetylhexosamine phosphorylase / galacto-N-biose/lacto-N-biose I phosphorylase	GH112 - GNB/LNB I phosphorylase	β-1,3-galactosyl-N-acetylhexosamine phosphorylase / galacto-N-biose/lacto-N-biose I phosphorylase	SAMN09736479_1612_GH112	Experiment	PMID: 15933016	216816.GS08_08740	95.7	Bifidobacterium longum	88.2	88.2	Yes	intracellular	Absent
SAMEA5771496_2484_GH112	GH112	β-galactosyl-N-acetylhexosamine phosphorylase / galacto-N-biose/lacto-N-biose I phosphorylase	GH112 - GNB/LNB I phosphorylase	β-1,3-galactosyl-N-acetylhexosamine phosphorylase / galacto-N-biose/lacto-N-biose I phosphorylase	SAMN09736479_1612_GH112	Experiment	PMID: 15933016	216816.GS08_08740	97.2	Bifidobacterium longum	88.2	88.2	Yes	intracellular	Absent
SAMN06368625_1705_GH112	GH112	β-galactosyl-N-acetylhexosamine phosphorylase / galacto-N-biose/lacto-N-biose I phosphorylase	GH112 - GNB/LNB I phosphorylase	β-1,3-galactosyl-N-acetylhexosamine phosphorylase / galacto-N-biose/lacto-N-biose I phosphorylase	SAMN09736479_1612_GH112	Experiment	PMID: 15933016	216816.GS08_08740	99.9	Bifidobacterium longum	88.2	88.2	Yes	intracellular	Absent
SAMN11944747_1262_GH112	GH112	β-galactosyl-N-acetylhexosamine phosphorylase / galacto-N-biose/lacto-N-biose I phosphorylase	GH112 - GNB/LNB I phosphorylase	β-1,3-galactosyl-N-acetylhexosamine phosphorylase / galacto-N-biose/lacto-N-biose I phosphorylase	SAMN09736479_1612_GH112	Experiment	PMID: 15933016	216816.GS08_08740	98.4	Bifidobacterium longum	88.2	88.2	Yes	intracellular	Absent
SAMN14390487_1609_GH112	GH112	β-galactosyl-N-acetylhexosamine phosphorylase / galacto-N-biose/lacto-N-biose I phosphorylase	GH112 - GNB/LNB I phosphorylase	β-1,3-galactosyl-N-acetylhexosamine phosphorylase / galacto-N-biose/lacto-N-biose I phosphorylase	SAMN09736479_1612_GH112	Experiment	PMID: 15933016	216816.GS08_08740	95.9	Bifidobacterium longum	88.2	88.2	Yes	intracellular	Absent
SAMN10316668_408_GH112	GH112	β-galactosyl-N-acetylhexosamine phosphorylase / galacto-N-biose/lacto-N-biose I phosphorylase	GH112 - GNB/LNB I phosphorylase	β-1,3-galactosyl-N-acetylhexosamine phosphorylase / galacto-N-biose/lacto-N-biose I phosphorylase	SAMN09736479_1612_GH112	Experiment	PMID: 15933016	216816.GS08_08740	95.7	Bifidobacterium longum	88.2	88.2	Yes	intracellular	Absent
SAMN11944716_946_GH112	GH112	β-galactosyl-N-acetylhexosamine phosphorylase / galacto-N-biose/lacto-N-biose I phosphorylase	GH112 - GNB/LNB I phosphorylase	β-1,3-galactosyl-N-acetylhexosamine phosphorylase / galacto-N-biose/lacto-N-biose I phosphorylase	SAMN09736479_1612_GH112	Experiment	PMID: 15933016	216816.GS08_08740	98.4	Bifidobacterium longum	88.2	88.2	Yes	intracellular	Absent
SAMN11944805_660_GH112	GH112	β-galactosyl-N-acetylhexosamine phosphorylase / galacto-N-biose/lacto-N-biose I phosphorylase	GH112 - GNB/LNB I phosphorylase	β-1,3-galactosyl-N-acetylhexosamine phosphorylase / galacto-N-biose/lacto-N-biose I phosphorylase	SAMN09736479_1612_GH112	Experiment	PMID: 15933016	216816.GS08_08740	96.1	Bifidobacterium longum	88.2	88.2	Yes	intracellular	Absent
SAMN06368638_1703_GH112	GH112	β-galactosyl-N-acetylhexosamine phosphorylase / galacto-N-biose/lacto-N-biose I phosphorylase	GH112 - GNB/LNB I phosphorylase	β-1,3-galactosyl-N-acetylhexosamine phosphorylase / galacto-N-biose/lacto-N-biose I phosphorylase	SAMN09736479_1612_GH112	Experiment	PMID: 15933016	216816.GS08_08740	95.7	Bifidobacterium longum	88.2	88.2	Yes	intracellular	Absent
SAMN11944900_1297_GH112	GH112	β-galactosyl-N-acetylhexosamine phosphorylase / galacto-N-biose/lacto-N-biose I phosphorylase	GH112 - GNB/LNB I phosphorylase	β-1,3-galactosyl-N-acetylhexosamine phosphorylase / galacto-N-biose/lacto-N-biose I phosphorylase	SAMN09736479_1612_GH112	Experiment	PMID: 15933016	216816.GS08_08740	95.9	Bifidobacterium longum	88.2	88.2	Yes	intracellular	Absent
SAMN20131632_749_GH112	GH112	β-galactosyl-N-acetylhexosamine phosphorylase / galacto-N-biose/lacto-N-biose I phosphorylase	GH112 - GNB/LNB I phosphorylase	β-1,3-galactosyl-N-acetylhexosamine phosphorylase / galacto-N-biose/lacto-N-biose I phosphorylase	SAMN09736479_1612_GH112	Experiment	PMID: 15933016	216816.GS08_08740	100	Bifidobacterium longum	88.2	88.2	Yes	intracellular	Absent
SAMN11944694_1566_GH112	GH112	β-galactosyl-N-acetylhexosamine phosphorylase / galacto-N-biose/lacto-N-biose I phosphorylase	GH112 - GNB/LNB I phosphorylase	β-1,3-galactosyl-N-acetylhexosamine phosphorylase / galacto-N-biose/lacto-N-biose I phosphorylase	SAMN09736479_1612_GH112	Experiment	PMID: 15933016	216816.GS08_08740	98.3	Bifidobacterium longum	88.2	88.2	Yes	intracellular	Absent
SAMN07958354_1586_GH112	GH112	β-galactosyl-N-acetylhexosamine phosphorylase / galacto-N-biose/lacto-N-biose I phosphorylase	GH112 - GNB/LNB I phosphorylase	β-1,3-galactosyl-N-acetylhexosamine phosphorylase / galacto-N-biose/lacto-N-biose I phosphorylase	SAMN09736479_1612_GH112	Experiment	PMID: 15933016	216816.GS08_08740	95.9	Bifidobacterium longum	88.2	88.2	Yes	intracellular	Absent
SAMEA4838174_1108_GH112	GH112	β-galactosyl-N-acetylhexosamine phosphorylase / galacto-N-biose/lacto-N-biose I phosphorylase	GH112 - GNB/LNB I phosphorylase	β-1,3-galactosyl-N-acetylhexosamine phosphorylase / galacto-N-biose/lacto-N-biose I phosphorylase	SAMN09736479_1612_GH112	Experiment	PMID: 15933016	216816.GS08_08740	97.3	Bifidobacterium longum	88.2	88.2	Yes	intracellular	Absent
SAMN15532477_473_GH112	GH112	β-galactosyl-N-acetylhexosamine phosphorylase / galacto-N-biose/lacto-N-biose I phosphorylase	GH112 - GNB/LNB I phosphorylase	β-1,3-galactosyl-N-acetylhexosamine phosphorylase / galacto-N-biose/lacto-N-biose I phosphorylase	SAMN09736479_1612_GH112	Experiment	PMID: 15933016	216816.GS08_08740	95.7	Bifidobacterium longum	88.2	88.2	Yes	intracellular	Absent
SAMN11944656_1332_GH112	GH112	β-galactosyl-N-acetylhexosamine phosphorylase / galacto-N-biose/lacto-N-biose I phosphorylase	GH112 - GNB/LNB I phosphorylase	β-1,3-galactosyl-N-acetylhexosamine phosphorylase / galacto-N-biose/lacto-N-biose I phosphorylase	SAMN09736479_1612_GH112	Experiment	PMID: 15933016	216816.GS08_08740	99.3	Bifidobacterium longum	88.2	88.2	Yes	intracellular	Absent
SAMN11944765_1431_GH112	GH112	β-galactosyl-N-acetylhexosamine phosphorylase / galacto-N-biose/lacto-N-biose I phosphorylase	GH112 - GNB/LNB I phosphorylase	β-1,3-galactosyl-N-acetylhexosamine phosphorylase / galacto-N-biose/lacto-N-biose I phosphorylase	SAMN09736479_1612_GH112	Experiment	PMID: 15933016	216816.GS08_08740	95.9	Bifidobacterium longum	88.2	88.2	Yes	intracellular	Absent
SAMN15533149_1369_GH112	GH112	β-galactosyl-N-acetylhexosamine phosphorylase / galacto-N-biose/lacto-N-biose I phosphorylase	GH112 - GNB/LNB I phosphorylase	β-1,3-galactosyl-N-acetylhexosamine phosphorylase / galacto-N-biose/lacto-N-biose I phosphorylase	SAMN09736479_1612_GH112	Experiment	PMID: 15933016	216816.GS08_08740	98.9	Bifidobacterium longum	88.2	88.2	Yes	intracellular	Absent
SAMN19732032_169_GH112	GH112	β-galactosyl-N-acetylhexosamine phosphorylase / galacto-N-biose/lacto-N-biose I phosphorylase	GH112 - GNB/LNB I phosphorylase	β-1,3-galactosyl-N-acetylhexosamine phosphorylase / galacto-N-biose/lacto-N-biose I phosphorylase	SAMN09736479_1612_GH112	Experiment	PMID: 15933016	216816.GS08_08740	99.9	Bifidobacterium longum	88.2	88.2	Yes	intracellular	Absent
SAMN06368579_1613_GH112	GH112	β-galactosyl-N-acetylhexosamine phosphorylase / galacto-N-biose/lacto-N-biose I phosphorylase	GH112 - GNB/LNB I phosphorylase	β-1,3-galactosyl-N-acetylhexosamine phosphorylase / galacto-N-biose/lacto-N-biose I phosphorylase	SAMN09736479_1612_GH112	Experiment	PMID: 15933016	216816.GS08_08740	99.5	Bifidobacterium longum	88.2	88.2	Yes	intracellular	Absent
SAMN11944623_1544_GH112	GH112	β-galactosyl-N-acetylhexosamine phosphorylase / galacto-N-biose/lacto-N-biose I phosphorylase	GH112 - GNB/LNB I phosphorylase	β-1,3-galactosyl-N-acetylhexosamine phosphorylase / galacto-N-biose/lacto-N-biose I phosphorylase	SAMN09736479_1612_GH112	Experiment	PMID: 15933016	216816.GS08_08740	99.3	Bifidobacterium longum	88.2	88.2	Yes	intracellular	Absent
SAMN09736906_1843_GH112	GH112	β-galactosyl-N-acetylhexosamine phosphorylase / galacto-N-biose/lacto-N-biose I phosphorylase	GH112 - GNB/LNB I phosphorylase	β-1,3-galactosyl-N-acetylhexosamine phosphorylase / galacto-N-biose/lacto-N-biose I phosphorylase	SAMN09736479_1612_GH112	Experiment	PMID: 15933016	216816.GS08_08740	95.9	Bifidobacterium longum	88.2	88.2	Yes	intracellular	Absent
SAMN11945022_689_GH112	GH112	β-galactosyl-N-acetylhexosamine phosphorylase / galacto-N-biose/lacto-N-biose I phosphorylase	GH112 - GNB/LNB I phosphorylase	β-1,3-galactosyl-N-acetylhexosamine phosphorylase / galacto-N-biose/lacto-N-biose I phosphorylase	SAMN09736479_1612_GH112	Experiment	PMID: 15933016	216816.GS08_08740	95.9	Bifidobacterium longum	88.2	88.2	Yes	intracellular	Absent
SAMN11944981_1342_GH112	GH112	β-galactosyl-N-acetylhexosamine phosphorylase / galacto-N-biose/lacto-N-biose I phosphorylase	GH112 - GNB/LNB I phosphorylase	β-1,3-galactosyl-N-acetylhexosamine phosphorylase / galacto-N-biose/lacto-N-biose I phosphorylase	SAMN09736479_1612_GH112	Experiment	PMID: 15933016	216816.GS08_08740	95.9	Bifidobacterium longum	88.2	88.2	Yes	intracellular	Absent
SAMN03842222_120_GH112	GH112	β-galactosyl-N-acetylhexosamine phosphorylase / galacto-N-biose/lacto-N-biose I phosphorylase	GH112 - GNB/LNB I phosphorylase	β-1,3-galactosyl-N-acetylhexosamine phosphorylase / galacto-N-biose/lacto-N-biose I phosphorylase	SAMN09736479_1612_GH112	Experiment	PMID: 15933016	216816.GS08_08740	96	Bifidobacterium longum	88.2	88.2	Yes	intracellular	Absent
SAMN11944864_598_GH112	GH112	β-galactosyl-N-acetylhexosamine phosphorylase / galacto-N-biose/lacto-N-biose I phosphorylase	GH112 - GNB/LNB I phosphorylase	β-1,3-galactosyl-N-acetylhexosamine phosphorylase / galacto-N-biose/lacto-N-biose I phosphorylase	SAMN09736479_1612_GH112	Experiment	PMID: 15933016	216816.GS08_08740	96	Bifidobacterium longum	88.2	88.2	Yes	intracellular	Absent
SAMN06368575_1690_GH112	GH112	β-galactosyl-N-acetylhexosamine phosphorylase / galacto-N-biose/lacto-N-biose I phosphorylase	GH112 - GNB/LNB I phosphorylase	β-1,3-galactosyl-N-acetylhexosamine phosphorylase / galacto-N-biose/lacto-N-biose I phosphorylase	SAMN09736479_1612_GH112	Experiment	PMID: 15933016	216816.GS08_08740	99.5	Bifidobacterium longum	88.2	88.2	Yes	intracellular	Absent
SAMN11945026_655_GH112	GH112	β-galactosyl-N-acetylhexosamine phosphorylase / galacto-N-biose/lacto-N-biose I phosphorylase	GH112 - GNB/LNB I phosphorylase	β-1,3-galactosyl-N-acetylhexosamine phosphorylase / galacto-N-biose/lacto-N-biose I phosphorylase	SAMN09736479_1612_GH112	Experiment	PMID: 15933016	216816.GS08_08740	95.9	Bifidobacterium longum	88.2	88.2	Yes	intracellular	Absent
SAMN11944709_1460_GH112	GH112	β-galactosyl-N-acetylhexosamine phosphorylase / galacto-N-biose/lacto-N-biose I phosphorylase	GH112 - GNB/LNB I phosphorylase	β-1,3-galactosyl-N-acetylhexosamine phosphorylase / galacto-N-biose/lacto-N-biose I phosphorylase	SAMN09736479_1612_GH112	Experiment	PMID: 15933016	216816.GS08_08740	98.4	Bifidobacterium longum	88.2	88.2	Yes	intracellular	Absent
SAMN06464097_1014_GH112	GH112	β-galactosyl-N-acetylhexosamine phosphorylase / galacto-N-biose/lacto-N-biose I phosphorylase	GH112 - GNB/LNB I phosphorylase	β-1,3-galactosyl-N-acetylhexosamine phosphorylase / galacto-N-biose/lacto-N-biose I phosphorylase	SAMN09736479_1612_GH112	Experiment	PMID: 15933016	216816.GS08_08740	95.9	Bifidobacterium longum	88.2	88.2	Yes	intracellular	Absent
SAMN09734170_114_GH112	GH112	β-galactosyl-N-acetylhexosamine phosphorylase / galacto-N-biose/lacto-N-biose I phosphorylase	GH112 - GNB/LNB I phosphorylase	β-1,3-galactosyl-N-acetylhexosamine phosphorylase / galacto-N-biose/lacto-N-biose I phosphorylase	SAMN09736479_1612_GH112	Experiment	PMID: 15933016	216816.GS08_08740	95.9	Bifidobacterium longum	88.2	88.2	Yes	intracellular	Absent
SAMN11944678_1350_GH112	GH112	β-galactosyl-N-acetylhexosamine phosphorylase / galacto-N-biose/lacto-N-biose I phosphorylase	GH112 - GNB/LNB I phosphorylase	β-1,3-galactosyl-N-acetylhexosamine phosphorylase / galacto-N-biose/lacto-N-biose I phosphorylase	SAMN09736479_1612_GH112	Experiment	PMID: 15933016	216816.GS08_08740	99.3	Bifidobacterium longum	88.2	88.2	Yes	intracellular	Absent
SAMN11944927_1540_GH112	GH112	β-galactosyl-N-acetylhexosamine phosphorylase / galacto-N-biose/lacto-N-biose I phosphorylase	GH112 - GNB/LNB I phosphorylase	β-1,3-galactosyl-N-acetylhexosamine phosphorylase / galacto-N-biose/lacto-N-biose I phosphorylase	SAMN09736479_1612_GH112	Experiment	PMID: 15933016	216816.GS08_08740	95.9	Bifidobacterium longum	88.2	88.2	Yes	intracellular	Absent
SAMN19731857_140_GH112	GH112	β-galactosyl-N-acetylhexosamine phosphorylase / galacto-N-biose/lacto-N-biose I phosphorylase	GH112 - GNB/LNB I phosphorylase	β-1,3-galactosyl-N-acetylhexosamine phosphorylase / galacto-N-biose/lacto-N-biose I phosphorylase	SAMN09736479_1612_GH112	Experiment	PMID: 15933016	216816.GS08_08740	99.6	Bifidobacterium longum	88.2	88.2	Yes	intracellular	Absent
SAMN10380491_1880_GH112	GH112	β-galactosyl-N-acetylhexosamine phosphorylase / galacto-N-biose/lacto-N-biose I phosphorylase	GH112 - GNB/LNB I phosphorylase	β-1,3-galactosyl-N-acetylhexosamine phosphorylase / galacto-N-biose/lacto-N-biose I phosphorylase	SAMN09736479_1612_GH112	Experiment	PMID: 15933016	216816.GS08_08740	97.9	Bifidobacterium longum	88.2	88.2	Yes	intracellular	Absent
SAMD00248954_602_GH112	GH112	β-galactosyl-N-acetylhexosamine phosphorylase / galacto-N-biose/lacto-N-biose I phosphorylase	GH112 - GNB/LNB I phosphorylase	β-1,3-galactosyl-N-acetylhexosamine phosphorylase / galacto-N-biose/lacto-N-biose I phosphorylase	SAMN09736479_1612_GH112	Experiment	PMID: 15933016	216816.GS08_08740	98.4	Bifidobacterium longum	88.2	88.2	Yes	intracellular	Absent
SAMN07189849_1208_GH112	GH112	β-galactosyl-N-acetylhexosamine phosphorylase / galacto-N-biose/lacto-N-biose I phosphorylase	GH112 - GNB/LNB I phosphorylase	β-1,3-galactosyl-N-acetylhexosamine phosphorylase / galacto-N-biose/lacto-N-biose I phosphorylase	SAMN09736479_1612_GH112	Experiment	PMID: 15933016	216816.GS08_08740	95.7	Bifidobacterium longum	88.2	88.2	Yes	intracellular	Absent
SAMN15533213_833_GH112	GH112	β-galactosyl-N-acetylhexosamine phosphorylase / galacto-N-biose/lacto-N-biose I phosphorylase	GH112 - GNB/LNB I phosphorylase	β-1,3-galactosyl-N-acetylhexosamine phosphorylase / galacto-N-biose/lacto-N-biose I phosphorylase	SAMN09736479_1612_GH112	Experiment	PMID: 15933016	216816.GS08_08740	95.6	Bifidobacterium longum	88.2	88.2	Yes	intracellular	Absent
SAMN19732202_1638_GH112	GH112	β-galactosyl-N-acetylhexosamine phosphorylase / galacto-N-biose/lacto-N-biose I phosphorylase	GH112 - GNB/LNB I phosphorylase	β-1,3-galactosyl-N-acetylhexosamine phosphorylase / galacto-N-biose/lacto-N-biose I phosphorylase	SAMN09736479_1612_GH112	Experiment	PMID: 15933016	216816.GS08_08740	95.7	Bifidobacterium longum	88.2	88.2	Yes	intracellular	Absent
SAMN15532945_590_GH112	GH112	β-galactosyl-N-acetylhexosamine phosphorylase / galacto-N-biose/lacto-N-biose I phosphorylase	GH112 - GNB/LNB I phosphorylase	β-1,3-galactosyl-N-acetylhexosamine phosphorylase / galacto-N-biose/lacto-N-biose I phosphorylase	SAMN09736479_1612_GH112	Experiment	PMID: 15933016	216816.GS08_08740	98.7	Bifidobacterium longum	88.2	88.2	Yes	intracellular	Absent
SAMN11944757_1797_GH112	GH112	β-galactosyl-N-acetylhexosamine phosphorylase / galacto-N-biose/lacto-N-biose I phosphorylase	GH112 - GNB/LNB I phosphorylase	β-1,3-galactosyl-N-acetylhexosamine phosphorylase / galacto-N-biose/lacto-N-biose I phosphorylase	SAMN09736479_1612_GH112	Experiment	PMID: 15933016	216816.GS08_08740	99.6	Bifidobacterium longum	88.2	88.2	Yes	intracellular	Absent
SAMN11944645_1254_GH112	GH112	β-galactosyl-N-acetylhexosamine phosphorylase / galacto-N-biose/lacto-N-biose I phosphorylase	GH112 - GNB/LNB I phosphorylase	β-1,3-galactosyl-N-acetylhexosamine phosphorylase / galacto-N-biose/lacto-N-biose I phosphorylase	SAMN09736479_1612_GH112	Experiment	PMID: 15933016	216816.GS08_08740	99.3	Bifidobacterium longum	88.2	88.2	Yes	intracellular	Absent
SAMN06368681_1696_GH112	GH112	β-galactosyl-N-acetylhexosamine phosphorylase / galacto-N-biose/lacto-N-biose I phosphorylase	GH112 - GNB/LNB I phosphorylase	β-1,3-galactosyl-N-acetylhexosamine phosphorylase / galacto-N-biose/lacto-N-biose I phosphorylase	SAMN09736479_1612_GH112	Experiment	PMID: 15933016	216816.GS08_08740	97.5	Bifidobacterium longum	88.2	88.2	Yes	intracellular	Absent
SAMN06368610_1603_GH112	GH112	β-galactosyl-N-acetylhexosamine phosphorylase / galacto-N-biose/lacto-N-biose I phosphorylase	GH112 - GNB/LNB I phosphorylase	β-1,3-galactosyl-N-acetylhexosamine phosphorylase / galacto-N-biose/lacto-N-biose I phosphorylase	SAMN09736479_1612_GH112	Experiment	PMID: 15933016	216816.GS08_08740	95.9	Bifidobacterium longum	88.2	88.2	Yes	intracellular	Absent
SAMN11945045_788_GH112	GH112	β-galactosyl-N-acetylhexosamine phosphorylase / galacto-N-biose/lacto-N-biose I phosphorylase	GH112 - GNB/LNB I phosphorylase	β-1,3-galactosyl-N-acetylhexosamine phosphorylase / galacto-N-biose/lacto-N-biose I phosphorylase	SAMN09736479_1612_GH112	Experiment	PMID: 15933016	216816.GS08_08740	95.9	Bifidobacterium longum	88.2	88.2	Yes	intracellular	Absent
SAMN06368671_1706_GH112	GH112	β-galactosyl-N-acetylhexosamine phosphorylase / galacto-N-biose/lacto-N-biose I phosphorylase	GH112 - GNB/LNB I phosphorylase	β-1,3-galactosyl-N-acetylhexosamine phosphorylase / galacto-N-biose/lacto-N-biose I phosphorylase	SAMN09736479_1612_GH112	Experiment	PMID: 15933016	216816.GS08_08740	99.6	Bifidobacterium longum	88.2	88.2	Yes	intracellular	Absent
SAMN11944901_1061_GH112	GH112	β-galactosyl-N-acetylhexosamine phosphorylase / galacto-N-biose/lacto-N-biose I phosphorylase	GH112 - GNB/LNB I phosphorylase	β-1,3-galactosyl-N-acetylhexosamine phosphorylase / galacto-N-biose/lacto-N-biose I phosphorylase	SAMN09736479_1612_GH112	Experiment	PMID: 15933016	216816.GS08_08740	95.9	Bifidobacterium longum	88.2	88.2	Yes	intracellular	Absent
SAMN06368646_1504_GH112	GH112	β-galactosyl-N-acetylhexosamine phosphorylase / galacto-N-biose/lacto-N-biose I phosphorylase	GH112 - GNB/LNB I phosphorylase	β-1,3-galactosyl-N-acetylhexosamine phosphorylase / galacto-N-biose/lacto-N-biose I phosphorylase	SAMN09736479_1612_GH112	Experiment	PMID: 15933016	216816.GS08_08740	96.9	Bifidobacterium longum	88.2	88.2	Yes	intracellular	Absent
SAMN11944760_1433_GH112	GH112	β-galactosyl-N-acetylhexosamine phosphorylase / galacto-N-biose/lacto-N-biose I phosphorylase	GH112 - GNB/LNB I phosphorylase	β-1,3-galactosyl-N-acetylhexosamine phosphorylase / galacto-N-biose/lacto-N-biose I phosphorylase	SAMN09736479_1612_GH112	Experiment	PMID: 15933016	216816.GS08_08740	95.9	Bifidobacterium longum	88.2	88.2	Yes	intracellular	Absent
SAMN06368626_1785_GH112	GH112	β-galactosyl-N-acetylhexosamine phosphorylase / galacto-N-biose/lacto-N-biose I phosphorylase	GH112 - GNB/LNB I phosphorylase	β-1,3-galactosyl-N-acetylhexosamine phosphorylase / galacto-N-biose/lacto-N-biose I phosphorylase	SAMN09736479_1612_GH112	Experiment	PMID: 15933016	216816.GS08_08740	98.8	Bifidobacterium longum	88.2	88.2	Yes	intracellular	Absent
SAMN19732058_26_GH112	GH112	β-galactosyl-N-acetylhexosamine phosphorylase / galacto-N-biose/lacto-N-biose I phosphorylase	GH112 - GNB/LNB I phosphorylase	β-1,3-galactosyl-N-acetylhexosamine phosphorylase / galacto-N-biose/lacto-N-biose I phosphorylase	SAMN09736479_1612_GH112	Experiment	PMID: 15933016	216816.GS08_08740	96	Bifidobacterium longum	88.2	88.2	Yes	intracellular	Absent
SAMN11944998_1435_GH112	GH112	β-galactosyl-N-acetylhexosamine phosphorylase / galacto-N-biose/lacto-N-biose I phosphorylase	GH112 - GNB/LNB I phosphorylase	β-1,3-galactosyl-N-acetylhexosamine phosphorylase / galacto-N-biose/lacto-N-biose I phosphorylase	SAMN09736479_1612_GH112	Experiment	PMID: 15933016	216816.GS08_08740	95.9	Bifidobacterium longum	88.2	88.2	Yes	intracellular	Absent
SAMN11944930_1434_GH112	GH112	β-galactosyl-N-acetylhexosamine phosphorylase / galacto-N-biose/lacto-N-biose I phosphorylase	GH112 - GNB/LNB I phosphorylase	β-1,3-galactosyl-N-acetylhexosamine phosphorylase / galacto-N-biose/lacto-N-biose I phosphorylase	SAMN09736479_1612_GH112	Experiment	PMID: 15933016	216816.GS08_08740	95.9	Bifidobacterium longum	88.2	88.2	Yes	intracellular	Absent
SAMN09734235_320_GH112	GH112	β-galactosyl-N-acetylhexosamine phosphorylase / galacto-N-biose/lacto-N-biose I phosphorylase	GH112 - GNB/LNB I phosphorylase	β-1,3-galactosyl-N-acetylhexosamine phosphorylase / galacto-N-biose/lacto-N-biose I phosphorylase	SAMN09736479_1612_GH112	Experiment	PMID: 15933016	216816.GS08_08740	95.9	Bifidobacterium longum	88.2	88.2	Yes	intracellular	Absent
SAMN11944861_986_GH112	GH112	β-galactosyl-N-acetylhexosamine phosphorylase / galacto-N-biose/lacto-N-biose I phosphorylase	GH112 - GNB/LNB I phosphorylase	β-1,3-galactosyl-N-acetylhexosamine phosphorylase / galacto-N-biose/lacto-N-biose I phosphorylase	SAMN09736479_1612_GH112	Experiment	PMID: 15933016	216816.GS08_08740	96	Bifidobacterium longum	88.2	88.2	Yes	intracellular	Absent
SAMN11945023_410_GH112	GH112	β-galactosyl-N-acetylhexosamine phosphorylase / galacto-N-biose/lacto-N-biose I phosphorylase	GH112 - GNB/LNB I phosphorylase	β-1,3-galactosyl-N-acetylhexosamine phosphorylase / galacto-N-biose/lacto-N-biose I phosphorylase	SAMN09736479_1612_GH112	Experiment	PMID: 15933016	216816.GS08_08740	95.9	Bifidobacterium longum	88.2	88.2	Yes	intracellular	Absent
SAMEA4838169_929_GH112	GH112	β-galactosyl-N-acetylhexosamine phosphorylase / galacto-N-biose/lacto-N-biose I phosphorylase	GH112 - GNB/LNB I phosphorylase	β-1,3-galactosyl-N-acetylhexosamine phosphorylase / galacto-N-biose/lacto-N-biose I phosphorylase	SAMN09736479_1612_GH112	Experiment	PMID: 15933016	216816.GS08_08740	98.4	Bifidobacterium longum	88.2	88.2	Yes	intracellular	Absent
SAMN11944932_1391_GH112	GH112	β-galactosyl-N-acetylhexosamine phosphorylase / galacto-N-biose/lacto-N-biose I phosphorylase	GH112 - GNB/LNB I phosphorylase	β-1,3-galactosyl-N-acetylhexosamine phosphorylase / galacto-N-biose/lacto-N-biose I phosphorylase	SAMN09736479_1612_GH112	Experiment	PMID: 15933016	216816.GS08_08740	95.9	Bifidobacterium longum	88.2	88.2	Yes	intracellular	Absent
SAMN11944842_1070_GH112	GH112	β-galactosyl-N-acetylhexosamine phosphorylase / galacto-N-biose/lacto-N-biose I phosphorylase	GH112 - GNB/LNB I phosphorylase	β-1,3-galactosyl-N-acetylhexosamine phosphorylase / galacto-N-biose/lacto-N-biose I phosphorylase	SAMN09736479_1612_GH112	Experiment	PMID: 15933016	216816.GS08_08740	96.1	Bifidobacterium longum	88.2	88.2	Yes	intracellular	Absent
SAMN11944904_1093_GH112	GH112	β-galactosyl-N-acetylhexosamine phosphorylase / galacto-N-biose/lacto-N-biose I phosphorylase	GH112 - GNB/LNB I phosphorylase	β-1,3-galactosyl-N-acetylhexosamine phosphorylase / galacto-N-biose/lacto-N-biose I phosphorylase	SAMN09736479_1612_GH112	Experiment	PMID: 15933016	216816.GS08_08740	95.9	Bifidobacterium longum	88.2	88.2	Yes	intracellular	Absent
SAMN04497913_345_GH112	GH112	β-galactosyl-N-acetylhexosamine phosphorylase / galacto-N-biose/lacto-N-biose I phosphorylase	GH112 - GNB/LNB I phosphorylase	β-1,3-galactosyl-N-acetylhexosamine phosphorylase / galacto-N-biose/lacto-N-biose I phosphorylase	SAMN09736479_1612_GH112	Experiment	PMID: 15933016	216816.GS08_08740	95.7	Bifidobacterium longum	88.2	88.2	Yes	intracellular	Absent
SAMN11944815_933_GH112	GH112	β-galactosyl-N-acetylhexosamine phosphorylase / galacto-N-biose/lacto-N-biose I phosphorylase	GH112 - GNB/LNB I phosphorylase	β-1,3-galactosyl-N-acetylhexosamine phosphorylase / galacto-N-biose/lacto-N-biose I phosphorylase	SAMN09736479_1612_GH112	Experiment	PMID: 15933016	216816.GS08_08740	96.1	Bifidobacterium longum	88.2	88.2	Yes	intracellular	Absent
SAMN11944793_487_GH112	GH112	β-galactosyl-N-acetylhexosamine phosphorylase / galacto-N-biose/lacto-N-biose I phosphorylase	GH112 - GNB/LNB I phosphorylase	β-1,3-galactosyl-N-acetylhexosamine phosphorylase / galacto-N-biose/lacto-N-biose I phosphorylase	SAMN09736479_1612_GH112	Experiment	PMID: 15933016	216816.GS08_08740	95.9	Bifidobacterium longum	88.2	88.2	Yes	intracellular	Absent
SAMN13865297_1738_GH112	GH112	β-galactosyl-N-acetylhexosamine phosphorylase / galacto-N-biose/lacto-N-biose I phosphorylase	GH112 - GNB/LNB I phosphorylase	β-1,3-galactosyl-N-acetylhexosamine phosphorylase / galacto-N-biose/lacto-N-biose I phosphorylase	SAMN09736479_1612_GH112	Experiment	PMID: 15933016	216816.GS08_08740	95.7	Bifidobacterium longum	88.2	88.2	Yes	intracellular	Absent
SAMN11944679_1452_GH112	GH112	β-galactosyl-N-acetylhexosamine phosphorylase / galacto-N-biose/lacto-N-biose I phosphorylase	GH112 - GNB/LNB I phosphorylase	β-1,3-galactosyl-N-acetylhexosamine phosphorylase / galacto-N-biose/lacto-N-biose I phosphorylase	SAMN09736479_1612_GH112	Experiment	PMID: 15933016	216816.GS08_08740	99.3	Bifidobacterium longum	88.2	88.2	Yes	intracellular	Absent
SAMN11945018_983_GH112	GH112	β-galactosyl-N-acetylhexosamine phosphorylase / galacto-N-biose/lacto-N-biose I phosphorylase	GH112 - GNB/LNB I phosphorylase	β-1,3-galactosyl-N-acetylhexosamine phosphorylase / galacto-N-biose/lacto-N-biose I phosphorylase	SAMN09736479_1612_GH112	Experiment	PMID: 15933016	216816.GS08_08740	95.9	Bifidobacterium longum	88.2	88.2	Yes	intracellular	Absent
SAMN06368667_1591_GH112	GH112	β-galactosyl-N-acetylhexosamine phosphorylase / galacto-N-biose/lacto-N-biose I phosphorylase	GH112 - GNB/LNB I phosphorylase	β-1,3-galactosyl-N-acetylhexosamine phosphorylase / galacto-N-biose/lacto-N-biose I phosphorylase	SAMN09736479_1612_GH112	Experiment	PMID: 15933016	216816.GS08_08740	95.7	Bifidobacterium longum	88.2	88.2	Yes	intracellular	Absent
SAMN11944804_559_GH112	GH112	β-galactosyl-N-acetylhexosamine phosphorylase / galacto-N-biose/lacto-N-biose I phosphorylase	GH112 - GNB/LNB I phosphorylase	β-1,3-galactosyl-N-acetylhexosamine phosphorylase / galacto-N-biose/lacto-N-biose I phosphorylase	SAMN09736479_1612_GH112	Experiment	PMID: 15933016	216816.GS08_08740	96.1	Bifidobacterium longum	88.2	88.2	Yes	intracellular	Absent
SAMN12139133_65_GH112	GH112	β-galactosyl-N-acetylhexosamine phosphorylase / galacto-N-biose/lacto-N-biose I phosphorylase	GH112 - GNB/LNB I phosphorylase	β-1,3-galactosyl-N-acetylhexosamine phosphorylase / galacto-N-biose/lacto-N-biose I phosphorylase	SAMN09736479_1612_GH112	Experiment	PMID: 15933016	216816.GS08_08740	95.7	Bifidobacterium longum	88.2	88.2	Yes	intracellular	Absent
SAMN11944666_1401_GH112	GH112	β-galactosyl-N-acetylhexosamine phosphorylase / galacto-N-biose/lacto-N-biose I phosphorylase	GH112 - GNB/LNB I phosphorylase	β-1,3-galactosyl-N-acetylhexosamine phosphorylase / galacto-N-biose/lacto-N-biose I phosphorylase	SAMN09736479_1612_GH112	Experiment	PMID: 15933016	216816.GS08_08740	99.3	Bifidobacterium longum	88.2	88.2	Yes	intracellular	Absent
SAMN15532428_286_GH112	GH112	β-galactosyl-N-acetylhexosamine phosphorylase / galacto-N-biose/lacto-N-biose I phosphorylase	GH112 - GNB/LNB I phosphorylase	β-1,3-galactosyl-N-acetylhexosamine phosphorylase / galacto-N-biose/lacto-N-biose I phosphorylase	SAMN09736479_1612_GH112	Experiment	PMID: 15933016	216816.GS08_08740	99.2	Bifidobacterium longum	88.2	88.2	Yes	intracellular	Absent
SAMN12904953_743_GH112	GH112	β-galactosyl-N-acetylhexosamine phosphorylase / galacto-N-biose/lacto-N-biose I phosphorylase	GH112 - GNB/LNB I phosphorylase	β-1,3-galactosyl-N-acetylhexosamine phosphorylase / galacto-N-biose/lacto-N-biose I phosphorylase	SAMN09736479_1612_GH112	Experiment	PMID: 15933016	216816.GS08_08740	98.4	Bifidobacterium longum	88.2	88.2	Yes	intracellular	Absent
SAMN10316490_971_GH112	GH112	β-galactosyl-N-acetylhexosamine phosphorylase / galacto-N-biose/lacto-N-biose I phosphorylase	GH112 - GNB/LNB I phosphorylase	β-1,3-galactosyl-N-acetylhexosamine phosphorylase / galacto-N-biose/lacto-N-biose I phosphorylase	SAMN09736479_1612_GH112	Experiment	PMID: 15933016	216816.GS08_08740	95.9	Bifidobacterium longum	88.2	88.2	Yes	intracellular	Absent
SAMN11944890_507_GH112	GH112	β-galactosyl-N-acetylhexosamine phosphorylase / galacto-N-biose/lacto-N-biose I phosphorylase	GH112 - GNB/LNB I phosphorylase	β-1,3-galactosyl-N-acetylhexosamine phosphorylase / galacto-N-biose/lacto-N-biose I phosphorylase	SAMN09736479_1612_GH112	Experiment	PMID: 15933016	216816.GS08_08740	96	Bifidobacterium longum	88.2	88.2	Yes	intracellular	Absent
SAMN11944724_1495_GH112	GH112	β-galactosyl-N-acetylhexosamine phosphorylase / galacto-N-biose/lacto-N-biose I phosphorylase	GH112 - GNB/LNB I phosphorylase	β-1,3-galactosyl-N-acetylhexosamine phosphorylase / galacto-N-biose/lacto-N-biose I phosphorylase	SAMN09736479_1612_GH112	Experiment	PMID: 15933016	216816.GS08_08740	98.4	Bifidobacterium longum	88.2	88.2	Yes	intracellular	Absent
SAMN15533239_48_GH112	GH112	β-galactosyl-N-acetylhexosamine phosphorylase / galacto-N-biose/lacto-N-biose I phosphorylase	GH112 - GNB/LNB I phosphorylase	β-1,3-galactosyl-N-acetylhexosamine phosphorylase / galacto-N-biose/lacto-N-biose I phosphorylase	SAMN09736479_1612_GH112	Experiment	PMID: 15933016	216816.GS08_08740	96	Bifidobacterium longum	88.2	88.2	Yes	intracellular	Absent
SAMN06368663_1839_GH112	GH112	β-galactosyl-N-acetylhexosamine phosphorylase / galacto-N-biose/lacto-N-biose I phosphorylase	GH112 - GNB/LNB I phosphorylase	β-1,3-galactosyl-N-acetylhexosamine phosphorylase / galacto-N-biose/lacto-N-biose I phosphorylase	SAMN09736479_1612_GH112	Experiment	PMID: 15933016	216816.GS08_08740	99.5	Bifidobacterium longum	88.2	88.2	Yes	intracellular	Absent
SAMN09736509_1073_GH112	GH112	β-galactosyl-N-acetylhexosamine phosphorylase / galacto-N-biose/lacto-N-biose I phosphorylase	GH112 - GNB/LNB I phosphorylase	β-1,3-galactosyl-N-acetylhexosamine phosphorylase / galacto-N-biose/lacto-N-biose I phosphorylase	SAMN09736479_1612_GH112	Experiment	PMID: 15933016	216816.GS08_08740	95.9	Bifidobacterium longum	88.2	88.2	Yes	intracellular	Absent
SAMN06368619_1529_GH112	GH112	β-galactosyl-N-acetylhexosamine phosphorylase / galacto-N-biose/lacto-N-biose I phosphorylase	GH112 - GNB/LNB I phosphorylase	β-1,3-galactosyl-N-acetylhexosamine phosphorylase / galacto-N-biose/lacto-N-biose I phosphorylase	SAMN09736479_1612_GH112	Experiment	PMID: 15933016	216816.GS08_08740	99.9	Bifidobacterium longum	88.2	88.2	Yes	intracellular	Absent
SAMN06368608_1625_GH112	GH112	β-galactosyl-N-acetylhexosamine phosphorylase / galacto-N-biose/lacto-N-biose I phosphorylase	GH112 - GNB/LNB I phosphorylase	β-1,3-galactosyl-N-acetylhexosamine phosphorylase / galacto-N-biose/lacto-N-biose I phosphorylase	SAMN09736479_1612_GH112	Experiment	PMID: 15933016	216816.GS08_08740	100	Bifidobacterium longum	88.2	88.2	Yes	intracellular	Absent
SAMN11944622_1031_GH112	GH112	β-galactosyl-N-acetylhexosamine phosphorylase / galacto-N-biose/lacto-N-biose I phosphorylase	GH112 - GNB/LNB I phosphorylase	β-1,3-galactosyl-N-acetylhexosamine phosphorylase / galacto-N-biose/lacto-N-biose I phosphorylase	SAMN09736479_1612_GH112	Experiment	PMID: 15933016	216816.GS08_08740	98.4	Bifidobacterium longum	88.2	88.2	Yes	intracellular	Absent
SAMN11944991_1434_GH112	GH112	β-galactosyl-N-acetylhexosamine phosphorylase / galacto-N-biose/lacto-N-biose I phosphorylase	GH112 - GNB/LNB I phosphorylase	β-1,3-galactosyl-N-acetylhexosamine phosphorylase / galacto-N-biose/lacto-N-biose I phosphorylase	SAMN09736479_1612_GH112	Experiment	PMID: 15933016	216816.GS08_08740	95.9	Bifidobacterium longum	88.2	88.2	Yes	intracellular	Absent
SAMN11944770_1449_GH112	GH112	β-galactosyl-N-acetylhexosamine phosphorylase / galacto-N-biose/lacto-N-biose I phosphorylase	GH112 - GNB/LNB I phosphorylase	β-1,3-galactosyl-N-acetylhexosamine phosphorylase / galacto-N-biose/lacto-N-biose I phosphorylase	SAMN09736479_1612_GH112	Experiment	PMID: 15933016	216816.GS08_08740	95.9	Bifidobacterium longum	88.2	88.2	Yes	intracellular	Absent
SAMN06368609_1539_GH112	GH112	β-galactosyl-N-acetylhexosamine phosphorylase / galacto-N-biose/lacto-N-biose I phosphorylase	GH112 - GNB/LNB I phosphorylase	β-1,3-galactosyl-N-acetylhexosamine phosphorylase / galacto-N-biose/lacto-N-biose I phosphorylase	SAMN09736479_1612_GH112	Experiment	PMID: 15933016	216816.GS08_08740	96	Bifidobacterium longum	88.2	88.2	Yes	intracellular	Absent
SAMN06464099_862_GH112	GH112	β-galactosyl-N-acetylhexosamine phosphorylase / galacto-N-biose/lacto-N-biose I phosphorylase	GH112 - GNB/LNB I phosphorylase	β-1,3-galactosyl-N-acetylhexosamine phosphorylase / galacto-N-biose/lacto-N-biose I phosphorylase	SAMN09736479_1612_GH112	Experiment	PMID: 15933016	216816.GS08_08740	95.9	Bifidobacterium longum	88.2	88.2	Yes	intracellular	Absent
SAMN06368621_1524_GH112	GH112	β-galactosyl-N-acetylhexosamine phosphorylase / galacto-N-biose/lacto-N-biose I phosphorylase	GH112 - GNB/LNB I phosphorylase	β-1,3-galactosyl-N-acetylhexosamine phosphorylase / galacto-N-biose/lacto-N-biose I phosphorylase	SAMN09736479_1612_GH112	Experiment	PMID: 15933016	216816.GS08_08740	100	Bifidobacterium longum	88.2	88.2	Yes	intracellular	Absent
SAMN11944727_1268_GH112	GH112	β-galactosyl-N-acetylhexosamine phosphorylase / galacto-N-biose/lacto-N-biose I phosphorylase	GH112 - GNB/LNB I phosphorylase	β-1,3-galactosyl-N-acetylhexosamine phosphorylase / galacto-N-biose/lacto-N-biose I phosphorylase	SAMN09736479_1612_GH112	Experiment	PMID: 15933016	216816.GS08_08740	98.4	Bifidobacterium longum	88.2	88.2	Yes	intracellular	Absent
SAMN06368666_1938_GH112	GH112	β-galactosyl-N-acetylhexosamine phosphorylase / galacto-N-biose/lacto-N-biose I phosphorylase	GH112 - GNB/LNB I phosphorylase	β-1,3-galactosyl-N-acetylhexosamine phosphorylase / galacto-N-biose/lacto-N-biose I phosphorylase	SAMN09736479_1612_GH112	Experiment	PMID: 15933016	216816.GS08_08740	99.7	Bifidobacterium longum	88.2	88.2	Yes	intracellular	Absent
SAMN03785819_1710_GH112	GH112	β-galactosyl-N-acetylhexosamine phosphorylase / galacto-N-biose/lacto-N-biose I phosphorylase	GH112 - GNB/LNB I phosphorylase	β-1,3-galactosyl-N-acetylhexosamine phosphorylase / galacto-N-biose/lacto-N-biose I phosphorylase	SAMN09736479_1612_GH112	Experiment	PMID: 15933016	216816.GS08_08740	95.9	Bifidobacterium longum	88.2	88.2	Yes	intracellular	Absent
SAMN19731855_1865_GH112	GH112	β-galactosyl-N-acetylhexosamine phosphorylase / galacto-N-biose/lacto-N-biose I phosphorylase	GH112 - GNB/LNB I phosphorylase	β-1,3-galactosyl-N-acetylhexosamine phosphorylase / galacto-N-biose/lacto-N-biose I phosphorylase	SAMN09736479_1612_GH112	Experiment	PMID: 15933016	216816.GS08_08740	99.6	Bifidobacterium longum	88.2	88.2	Yes	intracellular	Absent
SAMN11944999_1435_GH112	GH112	β-galactosyl-N-acetylhexosamine phosphorylase / galacto-N-biose/lacto-N-biose I phosphorylase	GH112 - GNB/LNB I phosphorylase	β-1,3-galactosyl-N-acetylhexosamine phosphorylase / galacto-N-biose/lacto-N-biose I phosphorylase	SAMN09736479_1612_GH112	Experiment	PMID: 15933016	216816.GS08_08740	95.9	Bifidobacterium longum	88.2	88.2	Yes	intracellular	Absent
SAMEA5770184_1488_GH112	GH112	β-galactosyl-N-acetylhexosamine phosphorylase / galacto-N-biose/lacto-N-biose I phosphorylase	GH112 - GNB/LNB I phosphorylase	β-1,3-galactosyl-N-acetylhexosamine phosphorylase / galacto-N-biose/lacto-N-biose I phosphorylase	SAMN09736479_1612_GH112	Experiment	PMID: 15933016	216816.GS08_08740	99.7	Bifidobacterium longum	88.2	88.2	Yes	intracellular	Absent
SAMN19731858_1900_GH112	GH112	β-galactosyl-N-acetylhexosamine phosphorylase / galacto-N-biose/lacto-N-biose I phosphorylase	GH112 - GNB/LNB I phosphorylase	β-1,3-galactosyl-N-acetylhexosamine phosphorylase / galacto-N-biose/lacto-N-biose I phosphorylase	SAMN09736479_1612_GH112	Experiment	PMID: 15933016	216816.GS08_08740	99.6	Bifidobacterium longum	88.2	88.2	Yes	intracellular	Absent
SAMN11944699_384_GH112	GH112	β-galactosyl-N-acetylhexosamine phosphorylase / galacto-N-biose/lacto-N-biose I phosphorylase	GH112 - GNB/LNB I phosphorylase	β-1,3-galactosyl-N-acetylhexosamine phosphorylase / galacto-N-biose/lacto-N-biose I phosphorylase	SAMN09736479_1612_GH112	Experiment	PMID: 15933016	216816.GS08_08740	95.9	Bifidobacterium longum	88.2	88.2	Yes	intracellular	Absent
SAMN11944918_1009_GH112	GH112	β-galactosyl-N-acetylhexosamine phosphorylase / galacto-N-biose/lacto-N-biose I phosphorylase	GH112 - GNB/LNB I phosphorylase	β-1,3-galactosyl-N-acetylhexosamine phosphorylase / galacto-N-biose/lacto-N-biose I phosphorylase	SAMN09736479_1612_GH112	Experiment	PMID: 15933016	216816.GS08_08740	95.9	Bifidobacterium longum	88.2	88.2	Yes	intracellular	Absent
SAMN10316576_321_GH112	GH112	β-galactosyl-N-acetylhexosamine phosphorylase / galacto-N-biose/lacto-N-biose I phosphorylase	GH112 - GNB/LNB I phosphorylase	β-1,3-galactosyl-N-acetylhexosamine phosphorylase / galacto-N-biose/lacto-N-biose I phosphorylase	SAMN09736479_1612_GH112	Experiment	PMID: 15933016	216816.GS08_08740	96	Bifidobacterium longum	88.2	88.2	Yes	intracellular	Absent
SAMN06368611_1583_GH112	GH112	β-galactosyl-N-acetylhexosamine phosphorylase / galacto-N-biose/lacto-N-biose I phosphorylase	GH112 - GNB/LNB I phosphorylase	β-1,3-galactosyl-N-acetylhexosamine phosphorylase / galacto-N-biose/lacto-N-biose I phosphorylase	SAMN09736479_1612_GH112	Experiment	PMID: 15933016	216816.GS08_08740	98.4	Bifidobacterium longum	88.2	88.2	Yes	intracellular	Absent
SAMN11944843_1081_GH112	GH112	β-galactosyl-N-acetylhexosamine phosphorylase / galacto-N-biose/lacto-N-biose I phosphorylase	GH112 - GNB/LNB I phosphorylase	β-1,3-galactosyl-N-acetylhexosamine phosphorylase / galacto-N-biose/lacto-N-biose I phosphorylase	SAMN09736479_1612_GH112	Experiment	PMID: 15933016	216816.GS08_08740	96.1	Bifidobacterium longum	88.2	88.2	Yes	intracellular	Absent
SAMN06368672_1681_GH112	GH112	β-galactosyl-N-acetylhexosamine phosphorylase / galacto-N-biose/lacto-N-biose I phosphorylase	GH112 - GNB/LNB I phosphorylase	β-1,3-galactosyl-N-acetylhexosamine phosphorylase / galacto-N-biose/lacto-N-biose I phosphorylase	SAMN09736479_1612_GH112	Experiment	PMID: 15933016	216816.GS08_08740	99.5	Bifidobacterium longum	88.2	88.2	Yes	intracellular	Absent
SAMN16287600_381_GH112	GH112	β-galactosyl-N-acetylhexosamine phosphorylase / galacto-N-biose/lacto-N-biose I phosphorylase	GH112 - GNB/LNB I phosphorylase	β-1,3-galactosyl-N-acetylhexosamine phosphorylase / galacto-N-biose/lacto-N-biose I phosphorylase	SAMN09736479_1612_GH112	Experiment	PMID: 15933016	216816.GS08_08740	95.7	Bifidobacterium longum	88.2	88.2	Yes	intracellular	Absent
SAMN19732030_757_GH112	GH112	β-galactosyl-N-acetylhexosamine phosphorylase / galacto-N-biose/lacto-N-biose I phosphorylase	GH112 - GNB/LNB I phosphorylase	β-1,3-galactosyl-N-acetylhexosamine phosphorylase / galacto-N-biose/lacto-N-biose I phosphorylase	SAMN09736479_1612_GH112	Experiment	PMID: 15933016	216816.GS08_08740	99.9	Bifidobacterium longum	88.2	88.2	Yes	intracellular	Absent
SAMN11944701_1878_GH112	GH112	β-galactosyl-N-acetylhexosamine phosphorylase / galacto-N-biose/lacto-N-biose I phosphorylase	GH112 - GNB/LNB I phosphorylase	β-1,3-galactosyl-N-acetylhexosamine phosphorylase / galacto-N-biose/lacto-N-biose I phosphorylase	SAMN09736479_1612_GH112	Experiment	PMID: 15933016	216816.GS08_08740	98.4	Bifidobacterium longum	88.2	88.2	Yes	intracellular	Absent
SAMN09734892_1281_GH112	GH112	β-galactosyl-N-acetylhexosamine phosphorylase / galacto-N-biose/lacto-N-biose I phosphorylase	GH112 - GNB/LNB I phosphorylase	β-1,3-galactosyl-N-acetylhexosamine phosphorylase / galacto-N-biose/lacto-N-biose I phosphorylase	SAMN09736479_1612_GH112	Experiment	PMID: 15933016	216816.GS08_08740	95.7	Bifidobacterium longum	88.2	88.2	Yes	intracellular	Absent
SAMEA51817168_1465_GH112	GH112	β-galactosyl-N-acetylhexosamine phosphorylase / galacto-N-biose/lacto-N-biose I phosphorylase	GH112 - GNB/LNB I phosphorylase	β-1,3-galactosyl-N-acetylhexosamine phosphorylase / galacto-N-biose/lacto-N-biose I phosphorylase	SAMN09736479_1612_GH112	Experiment	PMID: 15933016	216816.GS08_08740	99.6	Bifidobacterium longum	88.2	88.2	Yes	intracellular	Absent
SAMN11944858_1247_GH112	GH112	β-galactosyl-N-acetylhexosamine phosphorylase / galacto-N-biose/lacto-N-biose I phosphorylase	GH112 - GNB/LNB I phosphorylase	β-1,3-galactosyl-N-acetylhexosamine phosphorylase / galacto-N-biose/lacto-N-biose I phosphorylase	SAMN09736479_1612_GH112	Experiment	PMID: 15933016	216816.GS08_08740	96	Bifidobacterium longum	88.2	88.2	Yes	intracellular	Absent
SAMN11944979_1366_GH112	GH112	β-galactosyl-N-acetylhexosamine phosphorylase / galacto-N-biose/lacto-N-biose I phosphorylase	GH112 - GNB/LNB I phosphorylase	β-1,3-galactosyl-N-acetylhexosamine phosphorylase / galacto-N-biose/lacto-N-biose I phosphorylase	SAMN09736479_1612_GH112	Experiment	PMID: 15933016	216816.GS08_08740	95.9	Bifidobacterium longum	88.2	88.2	Yes	intracellular	Absent
SAMN11944736_726_GH112	GH112	β-galactosyl-N-acetylhexosamine phosphorylase / galacto-N-biose/lacto-N-biose I phosphorylase	GH112 - GNB/LNB I phosphorylase	β-1,3-galactosyl-N-acetylhexosamine phosphorylase / galacto-N-biose/lacto-N-biose I phosphorylase	SAMN09736479_1612_GH112	Experiment	PMID: 15933016	216816.GS08_08740	95.9	Bifidobacterium longum	88.2	88.2	Yes	intracellular	Absent
SAMN19732023_103_GH112	GH112	β-galactosyl-N-acetylhexosamine phosphorylase / galacto-N-biose/lacto-N-biose I phosphorylase	GH112 - GNB/LNB I phosphorylase	β-1,3-galactosyl-N-acetylhexosamine phosphorylase / galacto-N-biose/lacto-N-biose I phosphorylase	SAMN09736479_1612_GH112	Experiment	PMID: 15933016	216816.GS08_08740	99.9	Bifidobacterium longum	88.2	88.2	Yes	intracellular	Absent
SAMN11944865_615_GH112	GH112	β-galactosyl-N-acetylhexosamine phosphorylase / galacto-N-biose/lacto-N-biose I phosphorylase	GH112 - GNB/LNB I phosphorylase	β-1,3-galactosyl-N-acetylhexosamine phosphorylase / galacto-N-biose/lacto-N-biose I phosphorylase	SAMN09736479_1612_GH112	Experiment	PMID: 15933016	216816.GS08_08740	96	Bifidobacterium longum	88.2	88.2	Yes	intracellular	Absent
SAMN11944661_1112_GH112	GH112	β-galactosyl-N-acetylhexosamine phosphorylase / galacto-N-biose/lacto-N-biose I phosphorylase	GH112 - GNB/LNB I phosphorylase	β-1,3-galactosyl-N-acetylhexosamine phosphorylase / galacto-N-biose/lacto-N-biose I phosphorylase	SAMN09736479_1612_GH112	Experiment	PMID: 15933016	216816.GS08_08740	99.3	Bifidobacterium longum	88.2	88.2	Yes	intracellular	Absent
SAMN04576213_1752_GH112	GH112	β-galactosyl-N-acetylhexosamine phosphorylase / galacto-N-biose/lacto-N-biose I phosphorylase	GH112 - GNB/LNB I phosphorylase	β-1,3-galactosyl-N-acetylhexosamine phosphorylase / galacto-N-biose/lacto-N-biose I phosphorylase	SAMN09736479_1612_GH112	Experiment	PMID: 15933016	216816.GS08_08740	95.9	Bifidobacterium longum	88.2	88.2	Yes	intracellular	Absent
SAMN06368596_1700_GH112	GH112	β-galactosyl-N-acetylhexosamine phosphorylase / galacto-N-biose/lacto-N-biose I phosphorylase	GH112 - GNB/LNB I phosphorylase	β-1,3-galactosyl-N-acetylhexosamine phosphorylase / galacto-N-biose/lacto-N-biose I phosphorylase	SAMN09736479_1612_GH112	Experiment	PMID: 15933016	216816.GS08_08740	100	Bifidobacterium longum	88.2	88.2	Yes	intracellular	Absent
SAMN19732039_158_GH112	GH112	β-galactosyl-N-acetylhexosamine phosphorylase / galacto-N-biose/lacto-N-biose I phosphorylase	GH112 - GNB/LNB I phosphorylase	β-1,3-galactosyl-N-acetylhexosamine phosphorylase / galacto-N-biose/lacto-N-biose I phosphorylase	SAMN09736479_1612_GH112	Experiment	PMID: 15933016	216816.GS08_08740	99.9	Bifidobacterium longum	88.2	88.2	Yes	intracellular	Absent
SAMN16287680_1721_GH112	GH112	β-galactosyl-N-acetylhexosamine phosphorylase / galacto-N-biose/lacto-N-biose I phosphorylase	GH112 - GNB/LNB I phosphorylase	β-1,3-galactosyl-N-acetylhexosamine phosphorylase / galacto-N-biose/lacto-N-biose I phosphorylase	SAMN09736479_1612_GH112	Experiment	PMID: 15933016	216816.GS08_08740	96	Bifidobacterium longum	88.2	88.2	Yes	intracellular	Absent
SAMN19731853_1856_GH112	GH112	β-galactosyl-N-acetylhexosamine phosphorylase / galacto-N-biose/lacto-N-biose I phosphorylase	GH112 - GNB/LNB I phosphorylase	β-1,3-galactosyl-N-acetylhexosamine phosphorylase / galacto-N-biose/lacto-N-biose I phosphorylase	SAMN09736479_1612_GH112	Experiment	PMID: 15933016	216816.GS08_08740	99.6	Bifidobacterium longum	88.2	88.2	Yes	intracellular	Absent
SAMN06368639_1480_GH112	GH112	β-galactosyl-N-acetylhexosamine phosphorylase / galacto-N-biose/lacto-N-biose I phosphorylase	GH112 - GNB/LNB I phosphorylase	β-1,3-galactosyl-N-acetylhexosamine phosphorylase / galacto-N-biose/lacto-N-biose I phosphorylase	SAMN09736479_1612_GH112	Experiment	PMID: 15933016	216816.GS08_08740	95.9	Bifidobacterium longum	88.2	88.2	Yes	intracellular	Absent
SAMN11527969_1195_GH112	GH112	β-galactosyl-N-acetylhexosamine phosphorylase / galacto-N-biose/lacto-N-biose I phosphorylase	GH112 - GNB/LNB I phosphorylase	β-1,3-galactosyl-N-acetylhexosamine phosphorylase / galacto-N-biose/lacto-N-biose I phosphorylase	SAMN09736479_1612_GH112	Experiment	PMID: 15933016	216816.GS08_08740	95.9	Bifidobacterium longum	88.2	88.2	Yes	intracellular	Absent
SAMN07189850_705_GH112	GH112	β-galactosyl-N-acetylhexosamine phosphorylase / galacto-N-biose/lacto-N-biose I phosphorylase	GH112 - GNB/LNB I phosphorylase	β-1,3-galactosyl-N-acetylhexosamine phosphorylase / galacto-N-biose/lacto-N-biose I phosphorylase	SAMN09736479_1612_GH112	Experiment	PMID: 15933016	216816.GS08_08740	95.7	Bifidobacterium longum	88.2	88.2	Yes	intracellular	Absent
SAMEA4827164_1776_GH112	GH112	β-galactosyl-N-acetylhexosamine phosphorylase / galacto-N-biose/lacto-N-biose I phosphorylase	GH112 - GNB/LNB I phosphorylase	β-1,3-galactosyl-N-acetylhexosamine phosphorylase / galacto-N-biose/lacto-N-biose I phosphorylase	SAMN09736479_1612_GH112	Experiment	PMID: 15933016	216816.GS08_08740	95.7	Bifidobacterium longum	88.2	88.2	Yes	intracellular	Absent
SAMN11944692_1781_GH112	GH112	β-galactosyl-N-acetylhexosamine phosphorylase / galacto-N-biose/lacto-N-biose I phosphorylase	GH112 - GNB/LNB I phosphorylase	β-1,3-galactosyl-N-acetylhexosamine phosphorylase / galacto-N-biose/lacto-N-biose I phosphorylase	SAMN09736479_1612_GH112	Experiment	PMID: 15933016	216816.GS08_08740	98.4	Bifidobacterium longum	88.2	88.2	Yes	intracellular	Absent
SAMN19731854_1900_GH112	GH112	β-galactosyl-N-acetylhexosamine phosphorylase / galacto-N-biose/lacto-N-biose I phosphorylase	GH112 - GNB/LNB I phosphorylase	β-1,3-galactosyl-N-acetylhexosamine phosphorylase / galacto-N-biose/lacto-N-biose I phosphorylase	SAMN09736479_1612_GH112	Experiment	PMID: 15933016	216816.GS08_08740	99.6	Bifidobacterium longum	88.2	88.2	Yes	intracellular	Absent
SAMD00248946_1089_GH112	GH112	β-galactosyl-N-acetylhexosamine phosphorylase / galacto-N-biose/lacto-N-biose I phosphorylase	GH112 - GNB/LNB I phosphorylase	β-1,3-galactosyl-N-acetylhexosamine phosphorylase / galacto-N-biose/lacto-N-biose I phosphorylase	SAMN09736479_1612_GH112	Experiment	PMID: 15933016	216816.GS08_08740	95.6	Bifidobacterium longum	88.2	88.2	Yes	intracellular	Absent
SAMN02603656_239_GH112	GH112	β-galactosyl-N-acetylhexosamine phosphorylase / galacto-N-biose/lacto-N-biose I phosphorylase	GH112 - GNB/LNB I phosphorylase	β-1,3-galactosyl-N-acetylhexosamine phosphorylase / galacto-N-biose/lacto-N-biose I phosphorylase	SAMN09736479_1612_GH112	Experiment	PMID: 15933016	216816.GS08_08740	95.9	Bifidobacterium longum	88.2	88.2	Yes	intracellular	Absent
SAMN19732012_156_GH112	GH112	β-galactosyl-N-acetylhexosamine phosphorylase / galacto-N-biose/lacto-N-biose I phosphorylase	GH112 - GNB/LNB I phosphorylase	β-1,3-galactosyl-N-acetylhexosamine phosphorylase / galacto-N-biose/lacto-N-biose I phosphorylase	SAMN09736479_1612_GH112	Experiment	PMID: 15933016	216816.GS08_08740	99.9	Bifidobacterium longum	88.2	88.2	Yes	intracellular	Absent
SAMN11945039_642_GH112	GH112	β-galactosyl-N-acetylhexosamine phosphorylase / galacto-N-biose/lacto-N-biose I phosphorylase	GH112 - GNB/LNB I phosphorylase	β-1,3-galactosyl-N-acetylhexosamine phosphorylase / galacto-N-biose/lacto-N-biose I phosphorylase	SAMN09736479_1612_GH112	Experiment	PMID: 15933016	216816.GS08_08740	95.9	Bifidobacterium longum	88.2	88.2	Yes	intracellular	Absent
SAMN11944791_1590_GH112	GH112	β-galactosyl-N-acetylhexosamine phosphorylase / galacto-N-biose/lacto-N-biose I phosphorylase	GH112 - GNB/LNB I phosphorylase	β-1,3-galactosyl-N-acetylhexosamine phosphorylase / galacto-N-biose/lacto-N-biose I phosphorylase	SAMN09736479_1612_GH112	Experiment	PMID: 15933016	216816.GS08_08740	95.9	Bifidobacterium longum	88.2	88.2	Yes	intracellular	Absent
SAMN11944880_964_GH112	GH112	β-galactosyl-N-acetylhexosamine phosphorylase / galacto-N-biose/lacto-N-biose I phosphorylase	GH112 - GNB/LNB I phosphorylase	β-1,3-galactosyl-N-acetylhexosamine phosphorylase / galacto-N-biose/lacto-N-biose I phosphorylase	SAMN09736479_1612_GH112	Experiment	PMID: 15933016	216816.GS08_08740	96	Bifidobacterium longum	88.2	88.2	Yes	intracellular	Absent
SAMN11944968_1616_GH112	GH112	β-galactosyl-N-acetylhexosamine phosphorylase / galacto-N-biose/lacto-N-biose I phosphorylase	GH112 - GNB/LNB I phosphorylase	β-1,3-galactosyl-N-acetylhexosamine phosphorylase / galacto-N-biose/lacto-N-biose I phosphorylase	SAMN09736479_1612_GH112	Experiment	PMID: 15933016	216816.GS08_08740	95.9	Bifidobacterium longum	88.2	88.2	Yes	intracellular	Absent
SAMN06368647_1618_GH112	GH112	β-galactosyl-N-acetylhexosamine phosphorylase / galacto-N-biose/lacto-N-biose I phosphorylase	GH112 - GNB/LNB I phosphorylase	β-1,3-galactosyl-N-acetylhexosamine phosphorylase / galacto-N-biose/lacto-N-biose I phosphorylase	SAMN09736479_1612_GH112	Experiment	PMID: 15933016	216816.GS08_08740	98.5	Bifidobacterium longum	88.2	88.2	Yes	intracellular	Absent
SAMN06368581_1686_GH112	GH112	β-galactosyl-N-acetylhexosamine phosphorylase / galacto-N-biose/lacto-N-biose I phosphorylase	GH112 - GNB/LNB I phosphorylase	β-1,3-galactosyl-N-acetylhexosamine phosphorylase / galacto-N-biose/lacto-N-biose I phosphorylase	SAMN09736479_1612_GH112	Experiment	PMID: 15933016	216816.GS08_08740	99.6	Bifidobacterium longum	88.2	88.2	Yes	intracellular	Absent
SAMN16365394_67_GH112	GH112	β-galactosyl-N-acetylhexosamine phosphorylase / galacto-N-biose/lacto-N-biose I phosphorylase	GH112 - GNB/LNB I phosphorylase	β-1,3-galactosyl-N-acetylhexosamine phosphorylase / galacto-N-biose/lacto-N-biose I phosphorylase	SAMN09736479_1612_GH112	Experiment	PMID: 15933016	216816.GS08_08740	95.9	Bifidobacterium longum	88.2	88.2	Yes	intracellular	Absent
SAMN11944935_1424_GH112	GH112	β-galactosyl-N-acetylhexosamine phosphorylase / galacto-N-biose/lacto-N-biose I phosphorylase	GH112 - GNB/LNB I phosphorylase	β-1,3-galactosyl-N-acetylhexosamine phosphorylase / galacto-N-biose/lacto-N-biose I phosphorylase	SAMN09736479_1612_GH112	Experiment	PMID: 15933016	216816.GS08_08740	95.9	Bifidobacterium longum	88.2	88.2	Yes	intracellular	Absent
SAMN11944853_662_GH112	GH112	β-galactosyl-N-acetylhexosamine phosphorylase / galacto-N-biose/lacto-N-biose I phosphorylase	GH112 - GNB/LNB I phosphorylase	β-1,3-galactosyl-N-acetylhexosamine phosphorylase / galacto-N-biose/lacto-N-biose I phosphorylase	SAMN09736479_1612_GH112	Experiment	PMID: 15933016	216816.GS08_08740	96	Bifidobacterium longum	88.2	88.2	Yes	intracellular	Absent
SAMD00060951_1652_GH112	GH112	β-galactosyl-N-acetylhexosamine phosphorylase / galacto-N-biose/lacto-N-biose I phosphorylase	GH112 - GNB/LNB I phosphorylase	β-1,3-galactosyl-N-acetylhexosamine phosphorylase / galacto-N-biose/lacto-N-biose I phosphorylase	SAMN09736479_1612_GH112	Experiment	PMID: 15933016	216816.GS08_08740	95.9	Bifidobacterium longum	88.2	88.2	Yes	intracellular	Absent
SAMN15532997_74_GH112	GH112	β-galactosyl-N-acetylhexosamine phosphorylase / galacto-N-biose/lacto-N-biose I phosphorylase	GH112 - GNB/LNB I phosphorylase	β-1,3-galactosyl-N-acetylhexosamine phosphorylase / galacto-N-biose/lacto-N-biose I phosphorylase	SAMN09736479_1612_GH112	Experiment	PMID: 15933016	216816.GS08_08740	98.9	Bifidobacterium longum	88.2	88.2	Yes	intracellular	Absent
SAMEA5771530_1058_GH112	GH112	β-galactosyl-N-acetylhexosamine phosphorylase / galacto-N-biose/lacto-N-biose I phosphorylase	GH112 - GNB/LNB I phosphorylase	β-1,3-galactosyl-N-acetylhexosamine phosphorylase / galacto-N-biose/lacto-N-biose I phosphorylase	SAMN09736479_1612_GH112	Experiment	PMID: 15933016	216816.GS08_08740	97.2	Bifidobacterium longum	88.2	88.2	Yes	intracellular	Absent
SAMN07958351_1471_GH112	GH112	β-galactosyl-N-acetylhexosamine phosphorylase / galacto-N-biose/lacto-N-biose I phosphorylase	GH112 - GNB/LNB I phosphorylase	β-1,3-galactosyl-N-acetylhexosamine phosphorylase / galacto-N-biose/lacto-N-biose I phosphorylase	SAMN09736479_1612_GH112	Experiment	PMID: 15933016	216816.GS08_08740	99.3	Bifidobacterium longum	88.2	88.2	Yes	intracellular	Absent
SAMN02673438_10_GH112	GH112	β-galactosyl-N-acetylhexosamine phosphorylase / galacto-N-biose/lacto-N-biose I phosphorylase	GH112 - GNB/LNB I phosphorylase	β-1,3-galactosyl-N-acetylhexosamine phosphorylase / galacto-N-biose/lacto-N-biose I phosphorylase	SAMN09736479_1612_GH112	Experiment	PMID: 15933016	216816.GS08_08740	99.6	Bifidobacterium longum	88.2	88.2	Yes	intracellular	Absent
SAMN15533352_63_GH112	GH112	β-galactosyl-N-acetylhexosamine phosphorylase / galacto-N-biose/lacto-N-biose I phosphorylase	GH112 - GNB/LNB I phosphorylase	β-1,3-galactosyl-N-acetylhexosamine phosphorylase / galacto-N-biose/lacto-N-biose I phosphorylase	SAMN09736479_1612_GH112	Experiment	PMID: 15933016	216816.GS08_08740	99.3	Bifidobacterium longum	88.2	88.2	Yes	intracellular	Absent
SAMN11944718_907_GH112	GH112	β-galactosyl-N-acetylhexosamine phosphorylase / galacto-N-biose/lacto-N-biose I phosphorylase	GH112 - GNB/LNB I phosphorylase	β-1,3-galactosyl-N-acetylhexosamine phosphorylase / galacto-N-biose/lacto-N-biose I phosphorylase	SAMN09736479_1612_GH112	Experiment	PMID: 15933016	216816.GS08_08740	98.4	Bifidobacterium longum	88.2	88.2	Yes	intracellular	Absent
SAMN06368643_1530_GH112	GH112	β-galactosyl-N-acetylhexosamine phosphorylase / galacto-N-biose/lacto-N-biose I phosphorylase	GH112 - GNB/LNB I phosphorylase	β-1,3-galactosyl-N-acetylhexosamine phosphorylase / galacto-N-biose/lacto-N-biose I phosphorylase	SAMN09736479_1612_GH112	Experiment	PMID: 15933016	216816.GS08_08740	99.1	Bifidobacterium longum	88.2	88.2	Yes	intracellular	Absent
SAMN11945013_860_GH112	GH112	β-galactosyl-N-acetylhexosamine phosphorylase / galacto-N-biose/lacto-N-biose I phosphorylase	GH112 - GNB/LNB I phosphorylase	β-1,3-galactosyl-N-acetylhexosamine phosphorylase / galacto-N-biose/lacto-N-biose I phosphorylase	SAMN09736479_1612_GH112	Experiment	PMID: 15933016	216816.GS08_08740	95.9	Bifidobacterium longum	88.2	88.2	Yes	intracellular	Absent
SAMN11944654_1135_GH112	GH112	β-galactosyl-N-acetylhexosamine phosphorylase / galacto-N-biose/lacto-N-biose I phosphorylase	GH112 - GNB/LNB I phosphorylase	β-1,3-galactosyl-N-acetylhexosamine phosphorylase / galacto-N-biose/lacto-N-biose I phosphorylase	SAMN09736479_1612_GH112	Experiment	PMID: 15933016	216816.GS08_08740	99.3	Bifidobacterium longum	88.2	88.2	Yes	intracellular	Absent
SAMN11944730_968_GH112	GH112	β-galactosyl-N-acetylhexosamine phosphorylase / galacto-N-biose/lacto-N-biose I phosphorylase	GH112 - GNB/LNB I phosphorylase	β-1,3-galactosyl-N-acetylhexosamine phosphorylase / galacto-N-biose/lacto-N-biose I phosphorylase	SAMN09736479_1612_GH112	Experiment	PMID: 15933016	216816.GS08_08740	98.4	Bifidobacterium longum	88.2	88.2	Yes	intracellular	Absent
SAMEA3158508_1353_GH112	GH112	β-galactosyl-N-acetylhexosamine phosphorylase / galacto-N-biose/lacto-N-biose I phosphorylase	GH112 - GNB/LNB I phosphorylase	β-1,3-galactosyl-N-acetylhexosamine phosphorylase / galacto-N-biose/lacto-N-biose I phosphorylase	SAMN09736479_1612_GH112	Experiment	PMID: 15933016	216816.GS08_08740	95.9	Bifidobacterium longum	88.2	88.2	Yes	intracellular	Absent
SAMN11944902_1093_GH112	GH112	β-galactosyl-N-acetylhexosamine phosphorylase / galacto-N-biose/lacto-N-biose I phosphorylase	GH112 - GNB/LNB I phosphorylase	β-1,3-galactosyl-N-acetylhexosamine phosphorylase / galacto-N-biose/lacto-N-biose I phosphorylase	SAMN09736479_1612_GH112	Experiment	PMID: 15933016	216816.GS08_08740	95.9	Bifidobacterium longum	88.2	88.2	Yes	intracellular	Absent
SAMN02598380_2243_GH112	GH112	β-galactosyl-N-acetylhexosamine phosphorylase / galacto-N-biose/lacto-N-biose I phosphorylase	GH112 - GNB/LNB I phosphorylase	β-1,3-galactosyl-N-acetylhexosamine phosphorylase / galacto-N-biose/lacto-N-biose I phosphorylase	SAMN09736479_1612_GH112	Experiment	PMID: 15933016	216816.GS08_08740	97.6	Bifidobacterium longum	88.2	88.2	Yes	intracellular	Absent
SAMN09736966_793_GH112	GH112	β-galactosyl-N-acetylhexosamine phosphorylase / galacto-N-biose/lacto-N-biose I phosphorylase	GH112 - GNB/LNB I phosphorylase	β-1,3-galactosyl-N-acetylhexosamine phosphorylase / galacto-N-biose/lacto-N-biose I phosphorylase	SAMN09736479_1612_GH112	Experiment	PMID: 15933016	216816.GS08_08740	95.6	Bifidobacterium longum	88.2	88.2	Yes	intracellular	Absent
SAMN11944689_1566_GH112	GH112	β-galactosyl-N-acetylhexosamine phosphorylase / galacto-N-biose/lacto-N-biose I phosphorylase	GH112 - GNB/LNB I phosphorylase	β-1,3-galactosyl-N-acetylhexosamine phosphorylase / galacto-N-biose/lacto-N-biose I phosphorylase	SAMN09736479_1612_GH112	Experiment	PMID: 15933016	216816.GS08_08740	99.3	Bifidobacterium longum	88.2	88.2	Yes	intracellular	Absent
SAMN09734206_120_GH112	GH112	β-galactosyl-N-acetylhexosamine phosphorylase / galacto-N-biose/lacto-N-biose I phosphorylase	GH112 - GNB/LNB I phosphorylase	β-1,3-galactosyl-N-acetylhexosamine phosphorylase / galacto-N-biose/lacto-N-biose I phosphorylase	SAMN09736479_1612_GH112	Experiment	PMID: 15933016	216816.GS08_08740	95.7	Bifidobacterium longum	88.2	88.2	Yes	intracellular	Absent
SAMN06368640_1663_GH112	GH112	β-galactosyl-N-acetylhexosamine phosphorylase / galacto-N-biose/lacto-N-biose I phosphorylase	GH112 - GNB/LNB I phosphorylase	β-1,3-galactosyl-N-acetylhexosamine phosphorylase / galacto-N-biose/lacto-N-biose I phosphorylase	SAMN09736479_1612_GH112	Experiment	PMID: 15933016	216816.GS08_08740	96	Bifidobacterium longum	88.2	88.2	Yes	intracellular	Absent
SAMN09736975_1524_GH112	GH112	β-galactosyl-N-acetylhexosamine phosphorylase / galacto-N-biose/lacto-N-biose I phosphorylase	GH112 - GNB/LNB I phosphorylase	β-1,3-galactosyl-N-acetylhexosamine phosphorylase / galacto-N-biose/lacto-N-biose I phosphorylase	SAMN09736479_1612_GH112	Experiment	PMID: 15933016	216816.GS08_08740	97.2	Bifidobacterium longum	88.2	88.2	Yes	intracellular	Absent
SAMD00019943_1524_GH112	GH112	β-galactosyl-N-acetylhexosamine phosphorylase / galacto-N-biose/lacto-N-biose I phosphorylase	GH112 - GNB/LNB I phosphorylase	β-1,3-galactosyl-N-acetylhexosamine phosphorylase / galacto-N-biose/lacto-N-biose I phosphorylase	SAMN09736479_1612_GH112	Experiment	PMID: 15933016	216816.GS08_08740	95.9	Bifidobacterium longum	88.2	88.2	Yes	intracellular	Absent
SAMN11944658_1340_GH112	GH112	β-galactosyl-N-acetylhexosamine phosphorylase / galacto-N-biose/lacto-N-biose I phosphorylase	GH112 - GNB/LNB I phosphorylase	β-1,3-galactosyl-N-acetylhexosamine phosphorylase / galacto-N-biose/lacto-N-biose I phosphorylase	SAMN09736479_1612_GH112	Experiment	PMID: 15933016	216816.GS08_08740	99.3	Bifidobacterium longum	88.2	88.2	Yes	intracellular	Absent
SAMN07958364_1566_GH112	GH112	β-galactosyl-N-acetylhexosamine phosphorylase / galacto-N-biose/lacto-N-biose I phosphorylase	GH112 - GNB/LNB I phosphorylase	β-1,3-galactosyl-N-acetylhexosamine phosphorylase / galacto-N-biose/lacto-N-biose I phosphorylase	SAMN09736479_1612_GH112	Experiment	PMID: 15933016	216816.GS08_08740	99.9	Bifidobacterium longum	88.2	88.2	Yes	intracellular	Absent
SAMN06368635_1667_GH112	GH112	β-galactosyl-N-acetylhexosamine phosphorylase / galacto-N-biose/lacto-N-biose I phosphorylase	GH112 - GNB/LNB I phosphorylase	β-1,3-galactosyl-N-acetylhexosamine phosphorylase / galacto-N-biose/lacto-N-biose I phosphorylase	SAMN09736479_1612_GH112	Experiment	PMID: 15933016	216816.GS08_08740	99.9	Bifidobacterium longum	88.2	88.2	Yes	intracellular	Absent
SAMN11945031_589_GH112	GH112	β-galactosyl-N-acetylhexosamine phosphorylase / galacto-N-biose/lacto-N-biose I phosphorylase	GH112 - GNB/LNB I phosphorylase	β-1,3-galactosyl-N-acetylhexosamine phosphorylase / galacto-N-biose/lacto-N-biose I phosphorylase	SAMN09736479_1612_GH112	Experiment	PMID: 15933016	216816.GS08_08740	95.9	Bifidobacterium longum	88.2	88.2	Yes	intracellular	Absent
SAMN11944950_1410_GH112	GH112	β-galactosyl-N-acetylhexosamine phosphorylase / galacto-N-biose/lacto-N-biose I phosphorylase	GH112 - GNB/LNB I phosphorylase	β-1,3-galactosyl-N-acetylhexosamine phosphorylase / galacto-N-biose/lacto-N-biose I phosphorylase	SAMN09736479_1612_GH112	Experiment	PMID: 15933016	216816.GS08_08740	95.9	Bifidobacterium longum	88.2	88.2	Yes	intracellular	Absent
SAMN15532904_1283_GH112	GH112	β-galactosyl-N-acetylhexosamine phosphorylase / galacto-N-biose/lacto-N-biose I phosphorylase	GH112 - GNB/LNB I phosphorylase	β-1,3-galactosyl-N-acetylhexosamine phosphorylase / galacto-N-biose/lacto-N-biose I phosphorylase	SAMN09736479_1612_GH112	Experiment	PMID: 15933016	216816.GS08_08740	99.7	Bifidobacterium longum	88.2	88.2	Yes	intracellular	Absent
SAMN11944983_1436_GH112	GH112	β-galactosyl-N-acetylhexosamine phosphorylase / galacto-N-biose/lacto-N-biose I phosphorylase	GH112 - GNB/LNB I phosphorylase	β-1,3-galactosyl-N-acetylhexosamine phosphorylase / galacto-N-biose/lacto-N-biose I phosphorylase	SAMN09736479_1612_GH112	Experiment	PMID: 15933016	216816.GS08_08740	95.9	Bifidobacterium longum	88.2	88.2	Yes	intracellular	Absent
SAMN15532480_1351_GH112	GH112	β-galactosyl-N-acetylhexosamine phosphorylase / galacto-N-biose/lacto-N-biose I phosphorylase	GH112 - GNB/LNB I phosphorylase	β-1,3-galactosyl-N-acetylhexosamine phosphorylase / galacto-N-biose/lacto-N-biose I phosphorylase	SAMN09736479_1612_GH112	Experiment	PMID: 15933016	216816.GS08_08740	99.2	Bifidobacterium longum	88.2	88.2	Yes	intracellular	Absent
SAMN16378287_1385_GH112	GH112	β-galactosyl-N-acetylhexosamine phosphorylase / galacto-N-biose/lacto-N-biose I phosphorylase	GH112 - GNB/LNB I phosphorylase	β-1,3-galactosyl-N-acetylhexosamine phosphorylase / galacto-N-biose/lacto-N-biose I phosphorylase	SAMN09736479_1612_GH112	Experiment	PMID: 15933016	216816.GS08_08740	96	Bifidobacterium longum	88.2	88.2	Yes	intracellular	Absent
SAMEA2747185_2310_GH112	GH112	β-galactosyl-N-acetylhexosamine phosphorylase / galacto-N-biose/lacto-N-biose I phosphorylase	GH112 - GNB/LNB I phosphorylase	β-1,3-galactosyl-N-acetylhexosamine phosphorylase / galacto-N-biose/lacto-N-biose I phosphorylase	SAMN09736479_1612_GH112	Experiment	PMID: 15933016	216816.GS08_08740	97.6	Bifidobacterium longum	88.2	88.2	Yes	intracellular	Absent
SAMN06368631_1645_GH112	GH112	β-galactosyl-N-acetylhexosamine phosphorylase / galacto-N-biose/lacto-N-biose I phosphorylase	GH112 - GNB/LNB I phosphorylase	β-1,3-galactosyl-N-acetylhexosamine phosphorylase / galacto-N-biose/lacto-N-biose I phosphorylase	SAMN09736479_1612_GH112	Experiment	PMID: 15933016	216816.GS08_08740	99.5	Bifidobacterium longum	88.2	88.2	Yes	intracellular	Absent
SAMN06368658_1657_GH112	GH112	β-galactosyl-N-acetylhexosamine phosphorylase / galacto-N-biose/lacto-N-biose I phosphorylase	GH112 - GNB/LNB I phosphorylase	β-1,3-galactosyl-N-acetylhexosamine phosphorylase / galacto-N-biose/lacto-N-biose I phosphorylase	SAMN09736479_1612_GH112	Experiment	PMID: 15933016	216816.GS08_08740	98.5	Bifidobacterium longum	88.2	88.2	Yes	intracellular	Absent
SAMN11370925_482_GH112	GH112	β-galactosyl-N-acetylhexosamine phosphorylase / galacto-N-biose/lacto-N-biose I phosphorylase	GH112 - GNB/LNB I phosphorylase	β-1,3-galactosyl-N-acetylhexosamine phosphorylase / galacto-N-biose/lacto-N-biose I phosphorylase	SAMN09736479_1612_GH112	Experiment	PMID: 15933016	216816.GS08_08740	97.5	Bifidobacterium longum	88.2	88.2	Yes	intracellular	Absent
SAMN11944742_870_GH112	GH112	β-galactosyl-N-acetylhexosamine phosphorylase / galacto-N-biose/lacto-N-biose I phosphorylase	GH112 - GNB/LNB I phosphorylase	β-1,3-galactosyl-N-acetylhexosamine phosphorylase / galacto-N-biose/lacto-N-biose I phosphorylase	SAMN09736479_1612_GH112	Experiment	PMID: 15933016	216816.GS08_08740	98.4	Bifidobacterium longum	88.2	88.2	Yes	intracellular	Absent
SAMN11944913_1131_GH112	GH112	β-galactosyl-N-acetylhexosamine phosphorylase / galacto-N-biose/lacto-N-biose I phosphorylase	GH112 - GNB/LNB I phosphorylase	β-1,3-galactosyl-N-acetylhexosamine phosphorylase / galacto-N-biose/lacto-N-biose I phosphorylase	SAMN09736479_1612_GH112	Experiment	PMID: 15933016	216816.GS08_08740	95.9	Bifidobacterium longum	88.2	88.2	Yes	intracellular	Absent
SAMN18436802_1445_GH112	GH112	β-galactosyl-N-acetylhexosamine phosphorylase / galacto-N-biose/lacto-N-biose I phosphorylase	GH112 - GNB/LNB I phosphorylase	β-1,3-galactosyl-N-acetylhexosamine phosphorylase / galacto-N-biose/lacto-N-biose I phosphorylase	SAMN09736479_1612_GH112	Experiment	PMID: 15933016	216816.GS08_08740	95.9	Bifidobacterium longum	88.2	88.2	Yes	intracellular	Absent
SAMN11944715_1500_GH112	GH112	β-galactosyl-N-acetylhexosamine phosphorylase / galacto-N-biose/lacto-N-biose I phosphorylase	GH112 - GNB/LNB I phosphorylase	β-1,3-galactosyl-N-acetylhexosamine phosphorylase / galacto-N-biose/lacto-N-biose I phosphorylase	SAMN09736479_1612_GH112	Experiment	PMID: 15933016	216816.GS08_08740	98.4	Bifidobacterium longum	88.2	88.2	Yes	intracellular	Absent
SAMN11945004_759_GH112	GH112	β-galactosyl-N-acetylhexosamine phosphorylase / galacto-N-biose/lacto-N-biose I phosphorylase	GH112 - GNB/LNB I phosphorylase	β-1,3-galactosyl-N-acetylhexosamine phosphorylase / galacto-N-biose/lacto-N-biose I phosphorylase	SAMN09736479_1612_GH112	Experiment	PMID: 15933016	216816.GS08_08740	95.9	Bifidobacterium longum	88.2	88.2	Yes	intracellular	Absent
SAMN11944833_909_GH112	GH112	β-galactosyl-N-acetylhexosamine phosphorylase / galacto-N-biose/lacto-N-biose I phosphorylase	GH112 - GNB/LNB I phosphorylase	β-1,3-galactosyl-N-acetylhexosamine phosphorylase / galacto-N-biose/lacto-N-biose I phosphorylase	SAMN09736479_1612_GH112	Experiment	PMID: 15933016	216816.GS08_08740	96.1	Bifidobacterium longum	88.2	88.2	Yes	intracellular	Absent
SAMN04263942_472_GH112	GH112	β-galactosyl-N-acetylhexosamine phosphorylase / galacto-N-biose/lacto-N-biose I phosphorylase	GH112 - GNB/LNB I phosphorylase	β-1,3-galactosyl-N-acetylhexosamine phosphorylase / galacto-N-biose/lacto-N-biose I phosphorylase	SAMN09736479_1612_GH112	Experiment	PMID: 15933016	216816.GS08_08740	95.9	Bifidobacterium longum	88.2	88.2	Yes	intracellular	Absent
SAMN11944764_1360_GH112	GH112	β-galactosyl-N-acetylhexosamine phosphorylase / galacto-N-biose/lacto-N-biose I phosphorylase	GH112 - GNB/LNB I phosphorylase	β-1,3-galactosyl-N-acetylhexosamine phosphorylase / galacto-N-biose/lacto-N-biose I phosphorylase	SAMN09736479_1612_GH112	Experiment	PMID: 15933016	216816.GS08_08740	95.9	Bifidobacterium longum	88.2	88.2	Yes	intracellular	Absent
SAMN06368578_1776_GH112	GH112	β-galactosyl-N-acetylhexosamine phosphorylase / galacto-N-biose/lacto-N-biose I phosphorylase	GH112 - GNB/LNB I phosphorylase	β-1,3-galactosyl-N-acetylhexosamine phosphorylase / galacto-N-biose/lacto-N-biose I phosphorylase	SAMN09736479_1612_GH112	Experiment	PMID: 15933016	216816.GS08_08740	100	Bifidobacterium longum	88.2	88.2	Yes	intracellular	Absent
SAMN04129541_1227_GH112	GH112	β-galactosyl-N-acetylhexosamine phosphorylase / galacto-N-biose/lacto-N-biose I phosphorylase	GH112 - GNB/LNB I phosphorylase	β-1,3-galactosyl-N-acetylhexosamine phosphorylase / galacto-N-biose/lacto-N-biose I phosphorylase	SAMN09736479_1612_GH112	Experiment	PMID: 15933016	216816.GS08_08740	95.9	Bifidobacterium longum	88.2	88.2	Yes	intracellular	Absent
SAMN11944627_1340_GH112	GH112	β-galactosyl-N-acetylhexosamine phosphorylase / galacto-N-biose/lacto-N-biose I phosphorylase	GH112 - GNB/LNB I phosphorylase	β-1,3-galactosyl-N-acetylhexosamine phosphorylase / galacto-N-biose/lacto-N-biose I phosphorylase	SAMN09736479_1612_GH112	Experiment	PMID: 15933016	216816.GS08_08740	99.3	Bifidobacterium longum	88.2	88.2	Yes	intracellular	Absent
SAMN11944651_1304_GH112	GH112	β-galactosyl-N-acetylhexosamine phosphorylase / galacto-N-biose/lacto-N-biose I phosphorylase	GH112 - GNB/LNB I phosphorylase	β-1,3-galactosyl-N-acetylhexosamine phosphorylase / galacto-N-biose/lacto-N-biose I phosphorylase	SAMN09736479_1612_GH112	Experiment	PMID: 15933016	216816.GS08_08740	99.3	Bifidobacterium longum	88.2	88.2	Yes	intracellular	Absent
SAMN11944771_1338_GH112	GH112	β-galactosyl-N-acetylhexosamine phosphorylase / galacto-N-biose/lacto-N-biose I phosphorylase	GH112 - GNB/LNB I phosphorylase	β-1,3-galactosyl-N-acetylhexosamine phosphorylase / galacto-N-biose/lacto-N-biose I phosphorylase	SAMN09736479_1612_GH112	Experiment	PMID: 15933016	216816.GS08_08740	95.9	Bifidobacterium longum	88.2	88.2	Yes	intracellular	Absent
SAMN11944737_1398_GH112	GH112	β-galactosyl-N-acetylhexosamine phosphorylase / galacto-N-biose/lacto-N-biose I phosphorylase	GH112 - GNB/LNB I phosphorylase	β-1,3-galactosyl-N-acetylhexosamine phosphorylase / galacto-N-biose/lacto-N-biose I phosphorylase	SAMN09736479_1612_GH112	Experiment	PMID: 15933016	216816.GS08_08740	98.4	Bifidobacterium longum	88.2	88.2	Yes	intracellular	Absent
SAMN11944655_1128_GH112	GH112	β-galactosyl-N-acetylhexosamine phosphorylase / galacto-N-biose/lacto-N-biose I phosphorylase	GH112 - GNB/LNB I phosphorylase	β-1,3-galactosyl-N-acetylhexosamine phosphorylase / galacto-N-biose/lacto-N-biose I phosphorylase	SAMN09736479_1612_GH112	Experiment	PMID: 15933016	216816.GS08_08740	99.3	Bifidobacterium longum	88.2	88.2	Yes	intracellular	Absent
SAMN11945007_277_GH112	GH112	β-galactosyl-N-acetylhexosamine phosphorylase / galacto-N-biose/lacto-N-biose I phosphorylase	GH112 - GNB/LNB I phosphorylase	β-1,3-galactosyl-N-acetylhexosamine phosphorylase / galacto-N-biose/lacto-N-biose I phosphorylase	SAMN09736479_1612_GH112	Experiment	PMID: 15933016	216816.GS08_08740	95.9	Bifidobacterium longum	88.2	88.2	Yes	intracellular	Absent
SAMD00047619_551_GH112	GH112	β-galactosyl-N-acetylhexosamine phosphorylase / galacto-N-biose/lacto-N-biose I phosphorylase	GH112 - GNB/LNB I phosphorylase	β-1,3-galactosyl-N-acetylhexosamine phosphorylase / galacto-N-biose/lacto-N-biose I phosphorylase	SAMN09736479_1612_GH112	Experiment	PMID: 15933016	216816.GS08_08740	98.9	Bifidobacterium longum	88.2	88.2	Yes	intracellular	Absent
SAMN06368648_1846_GH112	GH112	β-galactosyl-N-acetylhexosamine phosphorylase / galacto-N-biose/lacto-N-biose I phosphorylase	GH112 - GNB/LNB I phosphorylase	β-1,3-galactosyl-N-acetylhexosamine phosphorylase / galacto-N-biose/lacto-N-biose I phosphorylase	SAMN09736479_1612_GH112	Experiment	PMID: 15933016	216816.GS08_08740	95.7	Bifidobacterium longum	88.2	88.2	Yes	intracellular	Absent
SAMN11944903_1386_GH112	GH112	β-galactosyl-N-acetylhexosamine phosphorylase / galacto-N-biose/lacto-N-biose I phosphorylase	GH112 - GNB/LNB I phosphorylase	β-1,3-galactosyl-N-acetylhexosamine phosphorylase / galacto-N-biose/lacto-N-biose I phosphorylase	SAMN09736479_1612_GH112	Experiment	PMID: 15933016	216816.GS08_08740	95.9	Bifidobacterium longum	88.2	88.2	Yes	intracellular	Absent
SAMN11944881_1023_GH112	GH112	β-galactosyl-N-acetylhexosamine phosphorylase / galacto-N-biose/lacto-N-biose I phosphorylase	GH112 - GNB/LNB I phosphorylase	β-1,3-galactosyl-N-acetylhexosamine phosphorylase / galacto-N-biose/lacto-N-biose I phosphorylase	SAMN09736479_1612_GH112	Experiment	PMID: 15933016	216816.GS08_08740	96	Bifidobacterium longum	88.2	88.2	Yes	intracellular	Absent
SAMN06368605_1727_GH112	GH112	β-galactosyl-N-acetylhexosamine phosphorylase / galacto-N-biose/lacto-N-biose I phosphorylase	GH112 - GNB/LNB I phosphorylase	β-1,3-galactosyl-N-acetylhexosamine phosphorylase / galacto-N-biose/lacto-N-biose I phosphorylase	SAMN09736479_1612_GH112	Experiment	PMID: 15933016	216816.GS08_08740	95.7	Bifidobacterium longum	88.2	88.2	Yes	intracellular	Absent
SAMN06621708_2004_GH112	GH112	β-galactosyl-N-acetylhexosamine phosphorylase / galacto-N-biose/lacto-N-biose I phosphorylase	GH112 - GNB/LNB I phosphorylase	β-1,3-galactosyl-N-acetylhexosamine phosphorylase / galacto-N-biose/lacto-N-biose I phosphorylase	SAMN09736479_1612_GH112	Experiment	PMID: 15933016	216816.GS08_08740	95.6	Bifidobacterium longum	88.2	88.2	Yes	intracellular	Absent
[truncated: 21,571 more rows]

## Sheet: Table_S2
Table_S2
Table S2. MSA outliers removed from bifDB. Each row represents a protein sequence identified as a multiple sequence alignment outlier by OD-seq and subsequently removed from the bifDB. Columns indicate the protein identifier and the cluster from which it was removed.
MSA_outliers	Cluster_annotation
[truncated: 119 more rows]

## Sheet: Table_S3
Table_S3
[truncated: 110 more rows]

## Sheet: Table_S4
Table_S4
[truncated: 122 more rows]

## Sheet: Table_S5
Table_S5
[truncated: 54 more rows]

## Sheet: Table_S6
Table_S6
[truncated: 51 more rows]

[truncated: 14 more sheets: Table_S7, Table_S8, Table_S9, Table_S10, Table_S11, Table_S12, Table_S13, Table_S14, Table_S15, Table_S16, Table_S17, Table_S18, Table_S19, Table_S20]
